# Supplementary material for: Comparative Proteomic Analysis of Embryos between a Maize Hybrid and Its Parental Lines during Early Stages of Seed Germination
Source: PLoS One. 2013 Jun 11;8(6):e65867. doi: 10.1371/journal.pone.0065867 (PMC3679168; doi:10.1371/journal.pone.0065867)
Supplement: Table S1 — The results of t -test for the germination rate differences between maize hybrid and its parental lines. (XLS) [file pone.0065867.s003.xls]

## Sheet: Sheet1
Table S1 The result of t-test for the germination differences between maize hybrid and its parents
24 h	t-Test: Two-Sample Assuming equal Variances				t-Test: Two-Sample Assuming equal Variances
		Zong3	Z3/87-1			87-1	Z3/87-1
	Mean	0.04	0.27		Mean	0	0.27
	Variance	0.0008	0.0002		Variance	0	0.0002
	Observations	2	2		Observations	2	2
	Pooled Variance	0.0005			Pooled Variance	0.0001
	Hypothesized Mean Difference	0			Hypothesized Mean Difference	0
	df	2			df	2
	t Stat	-10.2859			t Stat	-27
	P(T<=t) one-tail	0.00465993			P(T<=t) one-tail	0.000684463
	t Critical one-tail	2.91999			t Critical one-tail	2.91999
	P(T<=t) two-tail	0.00931987			P(T<=t) two-tail	0.00136893
	t Critical two-tail	4.30265			t Critical two-tail	4.30265
36 h	t-Test: Two-Sample Assuming equal Variances				t-Test: Two-Sample Assuming equal Variances
		Zong3	Z3/87-1			87-1	Z3/87-1
	Mean	0.48	0.82		Mean	0.375	0.82
	Variance	0.0008	0.0032		Variance	0.00125	0.0032
	Observations	2	2		Observations	2	2
	Pooled Variance	0.002			Pooled Variance	0.002225
	Hypothesized Mean Difference	0			Hypothesized Mean Difference	0
	df	2			df	2
	t Stat	-7.60263			t Stat	-9.43398
	P(T<=t) one-tail	0.00843231			P(T<=t) one-tail	0.00552503
	t Critical one-tail	2.91999			t Critical one-tail	2.91999
	P(T<=t) two-tail	0.0168646			P(T<=t) two-tail	0.0110501
	t Critical two-tail	4.30265			t Critical two-tail	4.30265
48 h	t-Test: Two-Sample Assuming equal Variances				t-Test: Two-Sample Assuming equal Variances
		Zong3	Z3/87-1			87-1	Z3/87-1
	Mean	0.74	0.99		Mean	0.73	0.99
	Variance	0.0032	0.0002		Variance	0.005	0.0002
	Observations	2	2		Observations	2	2
	Pooled Variance	0.0017			Pooled Variance	0.0026
	Hypothesized Mean Difference	0			Hypothesized Mean Difference	0
	df	2			df	2
	t Stat	-6.06339			t Stat	-5.09902
	P(T<=t) one-tail	0.0130691			P(T<=t) one-tail	0.0181879
	t Critical one-tail	2.91999			t Critical one-tail	2.91999
	P(T<=t) two-tail	0.0261383			P(T<=t) two-tail	0.0363759
	t Critical two-tail	4.30265			t Critical two-tail	4.30265
60 h	t-Test: Two-Sample Assuming equal Variances				t-Test: Two-Sample Assuming equal Variances
		Zong3	Z3/87-1			87-1	Z3/87-1
	Mean	0.9	1		Mean	0.89	1
	Variance	0.0072	0		Variance	0.005	0
	Observations	2	2		Observations	2	2
	Pooled Variance	0.0036			Pooled Variance	0.0025
	Hypothesized Mean Difference	0			Hypothesized Mean Difference	0
	df	2			df	2
	t Stat	-1.66667			t Stat	-2.2
	P(T<=t) one-tail	0.118754			P(T<=t) one-tail	0.0794045
	t Critical one-tail	2.91999			t Critical one-tail	2.91999
	P(T<=t) two-tail	0.237507			P(T<=t) two-tail	0.158809
	t Critical two-tail	4.30265			t Critical two-tail	4.30265
