# Supplementary material for: Comparative Proteomic Analysis of Embryos between a Maize Hybrid and Its Parental Lines during Early Stages of Seed Germination
Source: PLoS One. 2013 Jun 11;8(6):e65867. doi: 10.1371/journal.pone.0065867 (PMC3679168; doi:10.1371/journal.pone.0065867)
Supplement: Table S3 — The results of t -test for the protein spots accumulation differences between maize embryo hybrid and its parental lines. (XLS) [file pone.0065867.s005.xls]

## Sheet: Dry seed
Table S3 The result of t-test for the protein spot accumulation differences between maize dry embryo hybrid and its parents
5000		additive
	t-Test: Two-Sample Assuming Unequal Variances								t-Test: Two-Sample Assuming Unequal Variances
		Zong3	Zong3/87-1							MPV	Zong3/87-1
	Mean	0.489836	0.272987						Mean	0.244918	0.272987
	Variance	0.0142293	3.27381e-05						Variance	0.00355734	3.27381e-05
	Observations	3	3						Observations	3	3
	Hypothesized Mean Difference	0							Hypothesized Mean Difference	0
	df	2							df	2
	t Stat	3.14504							t Stat	-0.811406
	P(T<=t) one-tail	0.043982							P(T<=t) one-tail	0.251172
	t Critical one-tail	2.91999							t Critical one-tail	2.91999
	P(T<=t) two-tail	0.087964							P(T<=t) two-tail	0.502343
	t Critical two-tail	4.30265
									t Critical two-tail	4.30265
6544		additive
	t-Test: Two-Sample Assuming Equal Variances								t-Test: Two-Sample Assuming Equal Variances
		Zong3	Zong3/87-1							MPV	Zong3/87-1
	Mean	0.300894	0.151583						Mean	0.150447	0.151583
	Variance	0.00559555	0.00315569						Variance	0.00139889	0.00315569
	Observations	4	4						Observations	4	4
	Pooled Variance	0.00437562							Pooled Variance	0.00227729
	Hypothesized Mean Difference	0							Hypothesized Mean Difference	0
	df	6							df	6
	t Stat	3.19219							t Stat	-0.0336543
	P(T<=t) one-tail	0.00939218							P(T<=t) one-tail	0.487122
	t Critical one-tail	1.94318							t Critical one-tail	1.94318
	P(T<=t) two-tail	0.0187844							P(T<=t) two-tail	0.974244
	t Critical two-tail	2.44691							t Critical two-tail	2.44691
6467		below low parent
6501		below low parent
6512		additive
	t-Test: Two-Sample Assuming Equal Variances				t-Test: Two-Sample Assuming Equal Variances				t-Test: Two-Sample Assuming Equal Variances
		Zong3	Zong3/87-1			87-1	Zong3/87-1			MPV	Zong3/87-1
	Mean	0.119369	0.0496267		Mean	0.0238413	0.0496267		Mean	0.0716053	0.0496267
	Variance	0.000214228	0.000539425		Variance	0.000371489	0.000539425		Variance	0.000210126	0.000539425
	Observations	3	3		Observations	3	3		Observations	3	3
	Pooled Variance	0.000376826			Pooled Variance	0.000455457			Pooled Variance	0.000374775
	Hypothesized Mean Difference	0			Hypothesized Mean Difference	0			Hypothesized Mean Difference	0
	df	4			df	4			df	4
	t Stat	4.40021			t Stat	-1.47978			t Stat	1.39047
	P(T<=t) one-tail	0.00584464			P(T<=t) one-tail	0.106515			P(T<=t) one-tail	0.118377
	t Critical one-tail	2.13185			t Critical one-tail	2.13185			t Critical one-tail	2.13185
	P(T<=t) two-tail	0.0116893			P(T<=t) two-tail	0.213031			P(T<=t) two-tail	0.236754
	t Critical two-tail	2.77645			t Critical two-tail	2.77645			t Critical two-tail	2.77645
6547		partial dominance
	t-Test: Two-Sample Assuming Unequal Variances				t-Test: Two-Sample Assuming Unequal Variances				t-Test: Two-Sample Assuming Equal Variances
		Zong3	Zong3/87-1			87-1	Zong3/87-1			MPV	Zong3/87-1
	Mean	1.35896	0.448216		Mean	0.359495	0.448216		Mean	0.859226	0.448216
	Variance	0.124555	0.00418729		Variance	0.00013689	0.00418729		Variance	0.033194	0.00418729
	Observations	3	3		Observations	3	3		Observations	3	3
	Hypothesized Mean Difference	0			Hypothesized Mean Difference	0			Pooled Variance	0.0186906
	df	2			df	2			Hypothesized Mean Difference	0
	t Stat	4.39638			t Stat	-2.33686			df	4
	P(T<=t) one-tail	0.0240202			P(T<=t) one-tail	0.0722334			t Stat	3.68202
	t Critical one-tail	2.91999			t Critical one-tail	2.91999			P(T<=t) one-tail	0.0105832
	P(T<=t) two-tail	0.0480403			P(T<=t) two-tail	0.144467			t Critical one-tail	2.13185
	t Critical two-tail	4.30265			t Critical two-tail	4.30265			P(T<=t) two-tail	0.0211665
									t Critical two-tail	2.77645
6562		additive
	t-Test: Two-Sample Assuming Equal Variances								t-Test: Two-Sample Assuming Equal Variances
		Zong3	Zong3/87-1							MPV	Zong3/87-1
	Mean	0.0880023	0.0425656						Mean	0.0440011	0.0425656
	Variance	0.000673499	0.00183192						Variance	0.000168375	0.00183192
	Observations	3	2						Observations	3	2
	Pooled Variance	0.00105964							Pooled Variance	0.000722891
	Hypothesized Mean Difference	0							Hypothesized Mean Difference	0
	df	3							df	3
	t Stat	1.52904							t Stat	0.0584902
	P(T<=t) one-tail	0.111864							P(T<=t) one-tail	0.478518
	t Critical one-tail	2.35336							t Critical one-tail	2.35336
	P(T<=t) two-tail	0.223728							P(T<=t) two-tail	0.957036
	t Critical two-tail	3.18245							t Critical two-tail	3.18245
6566		above high parent
					t-Test: Two-Sample Assuming Equal Variances
	t-Test: Two-Sample Assuming Equal Variances								t-Test: Two-Sample Assuming Equal Variances
		Zong3	Zong3/87-1			87-1	Zong3/87-1
	Mean	0.0459399	0.11712		Mean	0.0471899	0.11712			MPV	Zong3/87-1
	Variance	0.000307978	0.000562098		Variance	0.000120654	0.000562098		Mean	0.0471899	0.11712
	Observations	4	4		Observations	4	4		Variance	0.000120654	0.000562098
	Pooled Variance	0.000435038			Pooled Variance	0.000341376			Observations	4	4
	Hypothesized Mean Difference	0			Hypothesized Mean Difference	0			Pooled Variance	0.000341376
	df	6			df	6			Hypothesized Mean Difference	0
	t Stat	-4.82623			t Stat	-5.35255			df	6
	P(T<=t) one-tail	0.00146073			P(T<=t) one-tail	0.000870195			t Stat	-5.35255
	t Critical one-tail	1.94318			t Critical one-tail	1.94318			P(T<=t) one-tail	0.000870195
	P(T<=t) two-tail	0.00292147			P(T<=t) two-tail	0.00174039			t Critical one-tail	1.94318
	t Critical two-tail	2.44691			t Critical two-tail	2.44691			P(T<=t) two-tail	0.00174039
									t Critical two-tail	2.44691
6582		below low parent
	t-Test: Two-Sample Assuming Equal Variances				t-Test: Two-Sample Assuming Equal Variances				t-Test: Two-Sample Assuming Equal Variances
		Zong3	Zong3/87-1			87-1	Zong3/87-1			MPV	Zong3/87-1
	Mean	0.0540152	0.0146158		Mean	0.0321158	0.0146158		Mean	0.0430655	0.0146158
	Variance	0.000222127	6.41035e-05		Variance	9.1399e-05	6.41035e-05		Variance	8.28178e-05	6.41035e-05
	Observations	4	4		Observations	4	4		Observations	4	4
	Pooled Variance	0.000143115			Pooled Variance	7.77512e-05			Pooled Variance	7.34606e-05
	Hypothesized Mean Difference	0			Hypothesized Mean Difference	0			Hypothesized Mean Difference	0
	df	6			df	6			df	6
	t Stat	4.65759			t Stat	2.80672			t Stat	4.69424
	P(T<=t) one-tail	0.00173803			P(T<=t) one-tail	0.0154446			P(T<=t) one-tail	0.00167305
	t Critical one-tail	1.94318			t Critical one-tail	1.94318			t Critical one-tail	1.94318
	P(T<=t) two-tail	0.00347607			P(T<=t) two-tail	0.0308892			P(T<=t) two-tail	0.0033461
	t Critical two-tail	2.44691			t Critical two-tail	2.44691			t Critical two-tail	2.44691
6611		additive							t-Test: Two-Sample Assuming Equal Variances
	t-Test: Two-Sample Assuming Equal Variances
										MPV	Zong3/87-1
		Zong3	Zong3/87-1						Mean	0.0826995	0.151502
	Mean	0.165399	0.151502						Variance	0.00713077	0.012264
	Variance	0.0285231	0.012264						Observations	3	3
	Observations	3	3						Pooled Variance	0.00969741
	Pooled Variance	0.0203936							Hypothesized Mean Difference	0
	Hypothesized Mean Difference	0							df	4
	df	4							t Stat	-0.855696
	t Stat	0.119188							P(T<=t) one-tail	0.220198
	P(T<=t) one-tail	0.455436							t Critical one-tail	2.13185
	t Critical one-tail	2.13185							P(T<=t) two-tail	0.440396
	P(T<=t) two-tail	0.910872							t Critical two-tail	2.77645
	t Critical two-tail	2.77645
6625		additive
	t-Test: Two-Sample Assuming Equal Variances				t-Test: Two-Sample Assuming Equal Variances				t-Test: Two-Sample Assuming Equal Variances
		Zong3	Zong3/87-1			87-1	Zong3/87-1			MPV	Zong3/87-1
	Mean	0.256319	0.819712		Mean	1.2573	0.819712		Mean	0.756811	0.819712
	Variance	0.000975915	0.00554858		Variance	0.00269354	0.00554858		Variance	0.00168423	0.00554858
	Observations	3	3		Observations	3	3		Observations	3	3
	Pooled Variance	0.00326225			Pooled Variance	0.00412106			Pooled Variance	0.00361641
	Hypothesized Mean Difference	0			Hypothesized Mean Difference	0			Hypothesized Mean Difference	0
	df	4			df	4			df	4
	t Stat	-12.0809			t Stat	8.34852			t Stat	-1.28104
	P(T<=t) one-tail	0.000134632			P(T<=t) one-tail	0.000562658			P(T<=t) one-tail	0.134704
	t Critical one-tail	2.13185			t Critical one-tail	2.13185			t Critical one-tail	2.13185
	P(T<=t) two-tail	0.000269263			P(T<=t) two-tail	0.00112532			P(T<=t) two-tail	0.269408
	t Critical two-tail	2.77645			t Critical two-tail	2.77645			t Critical two-tail	2.77645
6651		additive
	t-Test: Two-Sample Assuming Equal Variances								t-Test: Two-Sample Assuming Equal Variances
		Zong3	Zong3/87-1							MPV	Zong3/87-1
	Mean	0.251601	0.110856						Mean	0.1258	0.110856
	Variance	0.0753257	0.00707084						Variance	0.0188314	0.00707084
	Observations	3	3						Observations	3	3
	Pooled Variance	0.0411983							Pooled Variance	0.0129511
	Hypothesized Mean Difference	0							Hypothesized Mean Difference	0
	df	4							df	4
	t Stat	0.849254							t Stat	0.160827
	P(T<=t) one-tail	0.221789							P(T<=t) one-tail	0.440013
	t Critical one-tail	2.13185							t Critical one-tail	2.13185
	P(T<=t) two-tail	0.443579							P(T<=t) two-tail	0.880025
	t Critical two-tail	2.77645							t Critical two-tail	2.77645
6652		additive
	t-Test: Two-Sample Assuming Equal Variances				t-Test: Two-Sample Assuming Equal Variances				t-Test: Two-Sample Assuming Equal Variances
		Zong3	Zong3/87-1			87-1	Zong3/87-1			MPV	Zong3/87-1
	Mean	0.0634178	0.0798208		Mean	0.0872526	0.0798208		Mean	0.0634178	0.0798208
	Variance	0.000439411	0.000713478		Variance	0.00088759	0.000713478		Variance	0.000439411	0.000713478
	Observations	3	3		Observations	3	3		Observations	3	3
	Pooled Variance	0.000576445			Pooled Variance	0.000800534			Pooled Variance	0.000576445
	Hypothesized Mean Difference	0			Hypothesized Mean Difference	0			Hypothesized Mean Difference	0
	df	4			df	4			df	4
	t Stat	-0.836738			t Stat	0.3217			t Stat	-0.836738
	P(T<=t) one-tail	0.224908			P(T<=t) one-tail	0.381895			P(T<=t) one-tail	0.224908
	t Critical one-tail	2.13185			t Critical one-tail	2.13185			t Critical one-tail	2.13185
	P(T<=t) two-tail	0.449816			P(T<=t) two-tail	0.763789			P(T<=t) two-tail	0.449816
	t Critical two-tail	2.77645			t Critical two-tail	2.77645			t Critical two-tail	2.77645
6674		below low parent
6675		high parent
	t-Test: Two-Sample Assuming Unequal Variances				t-Test: Two-Sample Assuming Equal Variances
		Zong3	Zong3/87-1			87-1	Zong3/87-1			MPV	Zong3/87-1
	Mean	0.0295216	0.305705		Mean	0.378397	0.305705		Mean	0.203959	0.305705
	Variance	1.9452e-05	0.00141537		Variance	0.000296825	0.00141537		Variance	0.000117018	0.00141537
	Observations	3	3		Observations	3	3		Observations	3	3
	Hypothesized Mean Difference	0			Pooled Variance	0.000856098			Pooled Variance	0.000766194
	df	2			Hypothesized Mean Difference	0			Hypothesized Mean Difference	0
	t Stat	-12.6287			df	4			df	4
	P(T<=t) one-tail	0.00310592			t Stat	3.04277			t Stat	-4.50187
	t Critical one-tail	2.91999			P(T<=t) one-tail	0.0191492			P(T<=t) one-tail	0.00540352
	P(T<=t) two-tail	0.00621184			t Critical one-tail	2.13185			t Critical one-tail	2.13185
	t Critical two-tail	4.30265			P(T<=t) two-tail	0.138298			P(T<=t) two-tail	0.010807
					t Critical two-tail	2.77645			t Critical two-tail	2.77645
6686		below low parent
	t-Test: Two-Sample Assuming Equal Variances				t-Test: Two-Sample Assuming Equal Variances				t-Test: Two-Sample Assuming Equal Variances
		Zong3	Zong3/87-1			87-1	Zong3/87-1			MPV	Zong3/87-1
	Mean	0.430944	0.141955		Mean	0.392787	0.141955		Mean	0.411865	0.141955
	Variance	0.00907882	0.00111932		Variance	0.00269149	0.00111932		Variance	0.00169581	0.00111932
	Observations	3	3		Observations	3	3		Observations	3	3
	Pooled Variance	0.00509907			Pooled Variance	0.0019054			Pooled Variance	0.00140757
	Hypothesized Mean Difference	0			Hypothesized Mean Difference	0			Hypothesized Mean Difference	0
	df	4			df	4			df	4
	t Stat	4.95657			t Stat	7.03775			t Stat	8.81111
	P(T<=t) one-tail	0.00386247			P(T<=t) one-tail	0.00107419			P(T<=t) one-tail	0.000457717
	t Critical one-tail	2.13185			t Critical one-tail	2.13185			t Critical one-tail	2.13185
	P(T<=t) two-tail	0.00772494			P(T<=t) two-tail	0.00214837			P(T<=t) two-tail	0.000915433
	t Critical two-tail	2.77645			t Critical two-tail	2.77645			t Critical two-tail	2.77645
6732		additive
	t-Test: Two-Sample Assuming Equal Variances								t-Test: Two-Sample Assuming Equal Variances
		Zong3	Zong3/87-1							MPV	Zong3/87-1
	Mean	0.0164438	0.0127949						Mean	0.00822188	0.0127949
	Variance	3.58242e-05	2.66358e-05						Variance	8.95605e-06	2.66358e-05
	Observations	3	3						Observations	3	3
	Pooled Variance	3.123e-05							Pooled Variance	1.77959e-05
	Hypothesized Mean Difference	0							Hypothesized Mean Difference	0
	df	4							df	4
	t Stat	0.799672							t Stat	-1.32768
	P(T<=t) one-tail	0.234348							P(T<=t) one-tail	0.127493
	t Critical one-tail	2.13185							t Critical one-tail	2.13185
	P(T<=t) two-tail	0.468697							P(T<=t) two-tail	0.254985
	t Critical two-tail	2.77645							t Critical two-tail	2.77645
7024		additive
	t-Test: Two-Sample Assuming Equal Variances								t-Test: Two-Sample Assuming Equal Variances
		Zong3	Zong3/87-1							MPV	Zong3/87-1
	Mean	0.326263	0.252175						Mean	0.163131	0.252175
	Variance	0.016191	0.00570252						Variance	0.00404775	0.00570252
	Observations	4	4						Observations	4	4
	Pooled Variance	0.0109468							Pooled Variance	0.00487513
	Hypothesized Mean Difference	0							Hypothesized Mean Difference	0
	df	6							df	6
	t Stat	1.00142							t Stat	-1.80354
	P(T<=t) one-tail	0.177642							P(T<=t) one-tail	0.0606778
	t Critical one-tail	1.94318							t Critical one-tail	1.94318
	P(T<=t) two-tail	0.355285							P(T<=t) two-tail	0.121356
	t Critical two-tail	2.44691							t Critical two-tail	2.44691
7044		above high parent
	t-Test: Two-Sample Assuming Equal Variances				t-Test: Two-Sample Assuming Equal Variances				t-Test: Two-Sample Assuming Equal Variances
		Zong3	Zong3/87-1			87-1	Zong3/87-1			MPV	Zong3/87-1
	Mean	0.513985	1.52833		Mean	0.665887	1.52833		Mean	0.589936	1.52833
	Variance	0.00872513	0.00218723		Variance	0.0105247	0.00218723		Variance	0.00765116	0.00218723
	Observations	3	3		Observations	3	3		Observations	3	3
	Pooled Variance	0.00545618			Pooled Variance	0.00635597			Pooled Variance	0.0049192
	Hypothesized Mean Difference	0			Hypothesized Mean Difference	0			Hypothesized Mean Difference	0
	df	4			df	4			df	4
	t Stat	-16.8185			t Stat	-13.2491			t Stat	-16.3864
	P(T<=t) one-tail	3.66271e-05			P(T<=t) one-tail	9.37696e-05			P(T<=t) one-tail	4.05954e-05
	t Critical one-tail	2.13185			t Critical one-tail	2.13185			t Critical one-tail	2.13185
	P(T<=t) two-tail	7.32542e-05			P(T<=t) two-tail	0.000187539			P(T<=t) two-tail	8.11907e-05
	t Critical two-tail	2.77645			t Critical two-tail	2.77645			t Critical two-tail	2.77645
7064		additive
	t-Test: Two-Sample Assuming Equal Variances								t-Test: Two-Sample Assuming Equal Variances
		Zong3	Zong3/87-1							MPV	Zong3/87-1
	Mean	0.128112	0.0519172						Mean	0.0640561	0.0519172
	Variance	0.000182367	0.000213086						Variance	4.55918e-05	0.000213086
	Observations	4	4						Observations	4	4
	Pooled Variance	0.000197726							Pooled Variance	0.000129339
	Hypothesized Mean Difference	0							Hypothesized Mean Difference	0
	df	6							df	6
	t Stat	7.66319							t Stat	1.5095
	P(T<=t) one-tail	0.000129055							P(T<=t) one-tail	0.0909553
	t Critical one-tail	1.94318							t Critical one-tail	1.94318
	P(T<=t) two-tail	0.00025811							P(T<=t) two-tail	0.181911
	t Critical two-tail	2.44691							t Critical two-tail	2.44691
7065		low parent
	t-Test: Two-Sample Assuming Equal Variances				t-Test: Two-Sample Assuming Equal Variances				t-Test: Two-Sample Assuming Equal Variances
		Zong3	Zong3/87-1			87-1	Zong3/87-1			MPV	Zong3/87-1
	Mean	0.0309369	0.027295		Mean	0.0668024	0.027295		Mean	0.0488697	0.027295
	Variance	2.3723e-05	3.73248e-09		Variance	7.89912e-06	3.73248e-09		Variance	1.06099e-06	3.73248e-09
	Observations	2	2		Observations	2	2		Observations	2	2
	Pooled Variance	1.18633e-05			Pooled Variance	3.95143e-06			Pooled Variance	5.3236e-07
	Hypothesized Mean Difference	0			Hypothesized Mean Difference	0			Hypothesized Mean Difference	0
	df	2			df	2			df	2
	t Stat	1.05735			t Stat	19.8748			t Stat	29.5693
	P(T<=t) one-tail	0.2006			P(T<=t) one-tail	0.00126102			P(T<=t) one-tail	0.000570878
	t Critical one-tail	2.91999			t Critical one-tail	2.91999			t Critical one-tail	2.91999
	P(T<=t) two-tail	0.401201			P(T<=t) two-tail	0.00252203			P(T<=t) two-tail	0.00114176
	t Critical two-tail	4.30265			t Critical two-tail	4.30265			t Critical two-tail	4.30265
7110		additive
	t-Test: Two-Sample Assuming Equal Variances				t-Test: Two-Sample Assuming Equal Variances				t-Test: Two-Sample Assuming Equal Variances
		Zong3	Zong3/87-1			87-1	Zong3/87-1			MPV	Zong3/87-1
	Mean	0.262725	0.111263		Mean	0.0846074	0.111263		Mean	0.173666	0.111263
	Variance	0.00554875	0.00224771		Variance	0.000330028	0.00224771		Variance	0.00210297	0.00224771
	Observations	4	4		Observations	4	4		Observations	4	4
	Pooled Variance	0.00389823			Pooled Variance	0.00128887			Pooled Variance	0.00217534
	Hypothesized Mean Difference	0			Hypothesized Mean Difference	0			Hypothesized Mean Difference	0
	df	6			df	6			df	6
	t Stat	3.43071			t Stat	-1.05002			t Stat	1.89216
	P(T<=t) one-tail	0.00697947			P(T<=t) one-tail	0.167075			P(T<=t) one-tail	0.053665
	t Critical one-tail	1.94318			t Critical one-tail	1.94318			t Critical one-tail	1.94318
	P(T<=t) two-tail	0.0139589			P(T<=t) two-tail	0.33415			P(T<=t) two-tail	0.10733
	t Critical two-tail	2.44691			t Critical two-tail	2.44691			t Critical two-tail	2.44691
7163		additive
	t-Test: Two-Sample Assuming Equal Variances								t-Test: Two-Sample Assuming Equal Variances
		Zong3	Zong3/87-1							MPV	Zong3/87-1
	Mean	0.0446208	0.0459933						Mean	0.0453071	0.0459933
	Variance	0.000147209	0.00109041						Variance	0.000308101	0.00109041
	Observations	4	4						Observations	4	4
	Pooled Variance	0.000618809							Pooled Variance	0.000699255
	Hypothesized Mean Difference	0							Hypothesized Mean Difference	0
	df	6							df	6
	t Stat	-0.0780278							t Stat	-0.0367012
	P(T<=t) one-tail	0.470172							P(T<=t) one-tail	0.485957
	t Critical one-tail	1.94318							t Critical one-tail	1.94318
	P(T<=t) two-tail	0.940343							P(T<=t) two-tail	0.971914
	t Critical two-tail	2.44691							t Critical two-tail	2.44691
7172		additive							t-Test: Two-Sample Assuming Equal Variances
	t-Test: Two-Sample Assuming Unequal Variances				t-Test: Two-Sample Assuming Equal Variances
										MPV	Zong3/87-1
		Zong3	Zong3/87-1			87-1	Zong3/87-1		Mean	0.17532	0.288426
	Mean	0.291428	0.288426		Mean	0.0592131	0.288426		Variance	0.000190507	0.01208
	Variance	9.00166e-05	0.01208		Variance	0.00104262	0.01208		Observations	3	3
	Observations	3	3		Observations	3	3		Pooled Variance	0.00613527
	Hypothesized Mean Difference	0			Pooled Variance	0.00656133			Hypothesized Mean Difference	0
	df	2			Hypothesized Mean Difference	0			df	4
	t Stat	0.0471278			df	4			t Stat	-1.76853
	P(T<=t) one-tail	0.483347			t Stat	-3.46568			P(T<=t) one-tail	0.0758496
	t Critical one-tail	2.91999			P(T<=t) one-tail	0.0128422			t Critical one-tail	2.13185
	P(T<=t) two-tail	0.966694			t Critical one-tail	2.13185			P(T<=t) two-tail	0.151699
	t Critical two-tail	4.30265			P(T<=t) two-tail	0.0256844			t Critical two-tail	2.77645
					t Critical two-tail	2.77645
7179		low parent
	t-Test: Two-Sample Assuming Equal Variances				t-Test: Two-Sample Assuming Equal Variances				t-Test: Two-Sample Assuming Equal Variances
		Zong3	Zong3/87-1			87-1	Zong3/87-1			MPV	Zong3/87-1
	Mean	0.222282	0.141095		Mean	0.12253	0.141095		Mean	0.172406	0.141095
	Variance	0.000687371	8.65834e-05		Variance	0.000101396	8.65834e-05		Variance	6.59768e-05	8.65834e-05
	Observations	3	3		Observations	3	3		Observations	3	3
	Pooled Variance	0.000386977			Pooled Variance	9.39897e-05			Pooled Variance	7.62801e-05
	Hypothesized Mean Difference	0			Hypothesized Mean Difference	0			Hypothesized Mean Difference	0
	df	4			df	4			df	4
	t Stat	5.05467			t Stat	-2.34521			t Stat	4.39083
	P(T<=t) one-tail	0.00360371			P(T<=t) one-tail	0.0394635			P(T<=t) one-tail	0.00588749
	t Critical one-tail	2.13185			t Critical one-tail	2.13185			t Critical one-tail	2.13185
	P(T<=t) two-tail	0.00720742			P(T<=t) two-tail	0.078927			P(T<=t) two-tail	0.011775
	t Critical two-tail	2.77645			t Critical two-tail	2.77645			t Critical two-tail	2.77645
7185		partial dominance
	t-Test: Two-Sample Assuming Equal Variances								t-Test: Two-Sample Assuming Equal Variances
		Zong3	Zong3/87-1							MPV	Zong3/87-1
	Mean	0.0655218	0.05231						Mean	0.0327609	0.05231
	Variance	0.000213076	7.31979e-05						Variance	5.3269e-05	7.31979e-05
	Observations	3	3						Observations	3	3
	Pooled Variance	0.000143137							Pooled Variance	6.32334e-05
	Hypothesized Mean Difference	0							Hypothesized Mean Difference	0
	df	4							df	4
	t Stat	1.35248							t Stat	-3.01092
	P(T<=t) one-tail	0.123812							P(T<=t) one-tail	0.0197573
	t Critical one-tail	2.13185							t Critical one-tail	2.13185
	P(T<=t) two-tail	0.247624							P(T<=t) two-tail	0.0395146
	t Critical two-tail	2.77645							t Critical two-tail	2.77645
7199		low parent
	t-Test: Two-Sample Assuming Equal Variances				t-Test: Two-Sample Assuming Equal Variances				t-Test: Two-Sample Assuming Equal Variances
		Zong3	Zong3/87-1			87-1	Zong3/87-1			MPV	Zong3/87-1
	Mean	0.0736216	0.028854		Mean	0.0279885	0.028854		Mean	0.176756	0.028854
	Variance	0.000500449	5.69014e-05		Variance	4.11385e-05	5.69014e-05		Variance	0.00057516	5.69014e-05
	Observations	4	3		Observations	3	3		Observations	3	3
	Pooled Variance	0.00032303			Pooled Variance	4.902e-05			Pooled Variance	0.000316031
	Hypothesized Mean Difference	0			Hypothesized Mean Difference	0			Hypothesized Mean Difference	0
	df	5			df	4			df	4
	t Stat	3.26125			t Stat	-0.1514			t Stat	10.1895
	P(T<=t) one-tail	0.0112073			P(T<=t) one-tail	0.443494			P(T<=t) one-tail	0.000261289
	t Critical one-tail	2.01505			t Critical one-tail	2.13185			t Critical one-tail	2.13185
	P(T<=t) two-tail	0.0224145			P(T<=t) two-tail	0.886989			P(T<=t) two-tail	0.000522577
	t Critical two-tail	2.57058			t Critical two-tail	2.77645			t Critical two-tail	2.77645
7228		above high parent	specific expressed in hybrid
7217		below low parent
	t-Test: Two-Sample Assuming Equal Variances				t-Test: Two-Sample Assuming Equal Variances				t-Test: Two-Sample Assuming Equal Variances
		Zong3	Zong3/87-1			87-1	Zong3/87-1			MPV	Zong3/87-1
	Mean	0.0896526	0.0330292		Mean	0.0935375	0.0330292		Mean	0.093672	0.0330292
	Variance	6.99106e-05	0.000107288		Variance	0.000322504	0.000107288		Variance	3.56046e-05	0.000107288
	Observations	3	3		Observations	2	3		Observations	2	3
	Pooled Variance	8.85995e-05			Pooled Variance	0.000179027			Pooled Variance	8.33938e-05
	Hypothesized Mean Difference	0			Hypothesized Mean Difference	0			Hypothesized Mean Difference	0
	df	4			df	3			df	3
	t Stat	7.3676			t Stat	4.95389			t Stat	7.2745
	P(T<=t) one-tail	0.000904222			P(T<=t) one-tail	0.007894			P(T<=t) one-tail	0.0026807
	t Critical one-tail	2.13185			t Critical one-tail	2.35336			t Critical one-tail	2.35336
	P(T<=t) two-tail	0.00180844			P(T<=t) two-tail	0.015788			P(T<=t) two-tail	0.00536141
	t Critical two-tail	2.77645			t Critical two-tail	3.18245			t Critical two-tail	3.18245
7234		additive
	t-Test: Two-Sample Assuming Equal Variances								t-Test: Two-Sample Assuming Equal Variances
		Zong3	Zong3/87-1							MPV	Zong3/87-1
	Mean	0.0326704	0.0287971						Mean	0.0163352	0.0287971
	Variance	0.000245246	0.000245774						Variance	6.13114e-05	0.000245774
	Observations	3	4						Observations	3	4
	Pooled Variance	0.000245562							Pooled Variance	0.000171989
	Hypothesized Mean Difference	0							Hypothesized Mean Difference	0
	df	5							df	5
	t Stat	0.323628							t Stat	-1.24416
	P(T<=t) one-tail	0.379659							P(T<=t) one-tail	0.134292
	t Critical one-tail	2.01505							t Critical one-tail	2.01505
	P(T<=t) two-tail	0.759318							P(T<=t) two-tail	0.268585
	t Critical two-tail	2.57058							t Critical two-tail	2.57058
7250		additive
	t-Test: Two-Sample Assuming Equal Variances								t-Test: Two-Sample Assuming Equal Variances
		Zong3	Zong3/87-1							MPV	Zong3/87-1
	Mean	0.0441432	0.023227						Mean	0.0220716	0.023227
	Variance	0.000342039	3.93837e-05						Variance	8.55098e-05	3.93837e-05
	Observations	3	2						Observations	3	2
	Pooled Variance	0.000241154							Pooled Variance	7.01344e-05
	Hypothesized Mean Difference	0							Hypothesized Mean Difference	0
	df	3							df	3
	t Stat	1.47545							t Stat	-0.151137
	P(T<=t) one-tail	0.11828							P(T<=t) one-tail	0.444729
	t Critical one-tail	2.35336							t Critical one-tail	2.35336
	P(T<=t) two-tail	0.236559							P(T<=t) two-tail	0.889459
	t Critical two-tail	3.18245							t Critical two-tail	3.18245
7262		additive
	t-Test: Two-Sample Assuming Equal Variances								t-Test: Two-Sample Assuming Equal Variances
		Zong3	Zong3/87-1							MPV	Zong3/87-1
	Mean	0.146049	0.0994205						Mean	0.0730245	0.0994205
	Variance	0.000839518	0.0035357						Variance	0.000209879	0.0035357
	Observations	3	3						Observations	3	3
	Pooled Variance	0.00218761							Pooled Variance	0.00187279
	Hypothesized Mean Difference	0							Hypothesized Mean Difference	0
	df	4							df	4
	t Stat	1.22099							t Stat	-0.747033
	P(T<=t) one-tail	0.144569							P(T<=t) one-tail	0.248281
	t Critical one-tail	2.13185							t Critical one-tail	2.13185
	P(T<=t) two-tail	0.289137							P(T<=t) two-tail	0.496563
	t Critical two-tail	2.77645							t Critical two-tail	2.77645
7278		additive
	t-Test: Two-Sample Assuming Equal Variances				t-Test: Two-Sample Assuming Unequal Variances				t-Test: Two-Sample Assuming Equal Variances
		Zong3	Zong3/87-1			87-1	Zong3/87-1			MPV	Zong3/87-1
	Mean	0.198626	0.115861		Mean	0.00985874	0.115861		Mean	0.112704	0.115861
	Variance	0.00724219	0.00230678		Variance	4.30607e-05	0.00230678		Variance	0.00223688	0.00230678
	Observations	4	4		Observations	3	4		Observations	3	4
	Pooled Variance	0.00477448			Hypothesized Mean Difference	0			Pooled Variance	0.00227882
	Hypothesized Mean Difference	0			df	3			Hypothesized Mean Difference	0
	df	6			t Stat	-4.36016			df	5
	t Stat	1.69394			P(T<=t) one-tail	0.0111494			t Stat	-0.0865747
	P(T<=t) one-tail	0.0706079			t Critical one-tail	2.35336			P(T<=t) one-tail	0.467185
	t Critical one-tail	1.94318			P(T<=t) two-tail	0.0222988			t Critical one-tail	2.01505
	P(T<=t) two-tail	0.141216			t Critical two-tail	3.18245			P(T<=t) two-tail	0.93437
	t Critical two-tail	2.44691							t Critical two-tail	2.57058
7288		low parent
	t-Test: Two-Sample Assuming Equal Variances				t-Test: Two-Sample Assuming Equal Variances				t-Test: Two-Sample Assuming Equal Variances
		Zong3	Zong3/87-1			87-1	Zong3/87-1			mp	变量 2
	Mean	0.106555	0.600286		Mean	0.526274	0.600286		Mean	0.316415	0.600286
	Variance	0.0005845	0.005827		Variance	0.00563341	0.005827		Variance	0.00235923	0.005827
	Observations	3	3		Observations	3	3		Observations	3	3
	Pooled Variance	0.00320575			Pooled Variance	0.00573021			Pooled Variance	0.00409312
	Hypothesized Mean Difference	0			Hypothesized Mean Difference	0			Hypothesized Mean Difference	0
	df	4			df	4			df	4
	t Stat	-10.68			t Stat	-1.19746			t Stat	-5.43425
	P(T<=t) one-tail	0.000217707			P(T<=t) one-tail	0.148618			P(T<=t) one-tail	0.00278209
	t Critical one-tail	2.13185			t Critical one-tail	2.13185			t Critical one-tail	2.13185
	P(T<=t) two-tail	0.000435414			P(T<=t) two-tail	0.297236			P(T<=t) two-tail	0.00556418
	t Critical two-tail	2.77645			t Critical two-tail	2.77645			t Critical two-tail	2.77645
7321		additive
	t-Test: Two-Sample Assuming Equal Variances								t-Test: Two-Sample Assuming Equal Variances
		Zong3	Zong3/87-1							MPV	Zong3/87-1
	Mean	0.0433119	0.0320585						Mean	0.0216559	0.0320585
	Variance	0.000316528	8.43439e-05						Variance	7.9132e-05	8.43439e-05
	Observations	3	3						Observations	3	3
	Pooled Variance	0.000200436							Pooled Variance	8.17379e-05
	Hypothesized Mean Difference	0							Hypothesized Mean Difference	0
	df	4							df	4
	t Stat	0.973513							t Stat	-1.4092
	P(T<=t) one-tail	0.192712							P(T<=t) one-tail	0.115784
	t Critical one-tail	2.13185							t Critical one-tail	2.13185
	P(T<=t) two-tail	0.385424							P(T<=t) two-tail	0.231568
	t Critical two-tail	2.77645							t Critical two-tail	2.77645
7358		high parent
	t-Test: Two-Sample Assuming Equal Variances				t-Test: Two-Sample Assuming Equal Variances				t-Test: Two-Sample Assuming Equal Variances
		Zong3	Zong3/87-1			87-1	Zong3/87-1			MPV	Zong3/87-1
	Mean	0.0263086	0.149355		Mean	0.157207	0.149355		Mean	0.0917576	0.149355
	Variance	0.000185007	0.000425794		Variance	0.00248526	0.000425794		Variance	0.000817027	0.000425794
	Observations	3	3		Observations	3	3		Observations	3	3
	Pooled Variance	0.000305401			Pooled Variance	0.00145553			Pooled Variance	0.00062141
	Hypothesized Mean Difference	0			Hypothesized Mean Difference	0			Hypothesized Mean Difference	0
	df	4			df	4			df	4
	t Stat	-8.6234			t Stat	0.252067			t Stat	-2.82981
	P(T<=t) one-tail	0.000497098			P(T<=t) one-tail	0.406706			P(T<=t) one-tail	0.0236772
	t Critical one-tail	2.13185			t Critical one-tail	2.13185			t Critical one-tail	2.13185
	P(T<=t) two-tail	0.000994196			P(T<=t) two-tail	0.813411			P(T<=t) two-tail	0.0473544
	t Critical two-tail	2.77645			t Critical two-tail	2.77645			t Critical two-tail	2.77645
7369		additive
	t-Test: Two-Sample Assuming Equal Variances								t-Test: Two-Sample Assuming Equal Variances
		Zong3	Zong3/87-1							变量 1	变量 2
	Mean	0.0390682	0.0147221						Mean	0.0195341	0.0147221
	Variance	0.00011761	1.7181e-05						Variance	2.94026e-05	1.7181e-05
	Observations	3	3						Observations	3	3
	Pooled Variance	6.73957e-05							Pooled Variance	2.32918e-05
	Hypothesized Mean Difference	0							Hypothesized Mean Difference	0
	df	4							df	4
	t Stat	3.6321							t Stat	1.22114
	P(T<=t) one-tail	0.0110594							P(T<=t) one-tail	0.144543
	t Critical one-tail	2.13185							t Critical one-tail	2.13185
	P(T<=t) two-tail	0.0221187							P(T<=t) two-tail	0.289087
	t Critical two-tail	2.77645							t Critical two-tail	2.77645
7371		additive
					t-Test: Two-Sample Assuming Unequal Variances				t-Test: Two-Sample Assuming Equal Variances
						87-1	Zong3/87-1			MPV	Zong3/87-1
					Mean	2.06282	0.937181		Mean	1.03141	0.937181
					Variance	0.656728	0.00773316		Variance	0.164182	0.00773316
					Observations	3	3		Observations	3	3
					Hypothesized Mean Difference	0			Pooled Variance	0.0859575
					df	2			Hypothesized Mean Difference	0
					t Stat	2.3918			df	4
					P(T<=t) one-tail	0.0696059			t Stat	0.393629
					t Critical one-tail	2.91999			P(T<=t) one-tail	0.356968
					P(T<=t) two-tail	0.139212			t Critical one-tail	2.13185
					t Critical two-tail	4.30265			P(T<=t) two-tail	0.713936
									t Critical two-tail	2.77645
7377		additive
	t-Test: Two-Sample Assuming Equal Variances								t-Test: Two-Sample Assuming Equal Variances
		Zong3	Zong3/87-1							MPV	Zong3/87-1
	Mean	0.0506718	0.0423557						Mean	0.0253359	0.0423557
	Variance	0.000330294	0.000116341						Variance	8.25734e-05	0.000116341
	Observations	3	4						Observations	3	4
	Pooled Variance	0.000201922							Pooled Variance	0.000102834
	Hypothesized Mean Difference	0							Hypothesized Mean Difference	0
	df	5							df	5
	t Stat	0.766253							t Stat	-2.19749
	P(T<=t) one-tail	0.239061							P(T<=t) one-tail	0.0396722
	t Critical one-tail	2.01505							t Critical one-tail	2.01505
	P(T<=t) two-tail	0.478121							P(T<=t) two-tail	0.0793444
	t Critical two-tail	2.57058							t Critical two-tail	2.57058
7402		additive
	t-Test: Two-Sample Assuming Equal Variances								t-Test: Two-Sample Assuming Equal Variances
		Zong3	Zong3/87-1							MPV	Zong3/87-1
	Mean	0.0402962	0.0375687						Mean	0.0201481	0.0375687
	Variance	9.07388e-05	0.000427735						Variance	2.26847e-05	0.000427735
	Observations	3	3						Observations	3	3
	Pooled Variance	0.000259237							Pooled Variance	0.00022521
	Hypothesized Mean Difference	0							Hypothesized Mean Difference	0
	df	4							df	4
	t Stat	0.207476							t Stat	-1.42172
	P(T<=t) one-tail	0.422887							P(T<=t) one-tail	0.114083
	t Critical one-tail	2.13185							t Critical one-tail	2.13185
	P(T<=t) two-tail	0.845773							P(T<=t) two-tail	0.228165
	t Critical two-tail	2.77645							t Critical two-tail	2.77645
7410		high parent							t-Test: Two-Sample Assuming Equal Variances
	t-Test: Two-Sample Assuming Equal Variances
										MPV	Zong3/87-1
		Zong3	Zong3/87-1						Mean	0.0915102	0.177928
	Mean	0.18302	0.177928						Variance	0.00151967	0.00142626
	Variance	0.00607869	0.00142626						Observations	4	4
	Observations	4	4						Pooled Variance	0.00147296
	Pooled Variance	0.00375247							Hypothesized Mean Difference	0
	Hypothesized Mean Difference	0							df	6
	df	6							t Stat	-3.18436
	t Stat	0.117565							P(T<=t) one-tail	0.00948551
	P(T<=t) one-tail	0.455125							t Critical one-tail	1.94318
	t Critical one-tail	1.94318							P(T<=t) two-tail	0.018971
	P(T<=t) two-tail	0.910249							t Critical two-tail	2.44691
	t Critical two-tail	2.44691
7421		high parent
	t-Test: Two-Sample Assuming Equal Variances								t-Test: Two-Sample Assuming Equal Variances
		Zong3	Zong3/87-1							MPV	Zong3/87-1
	Mean	0.48627	0.679279						Mean	0.243135	0.679279
	Variance	0.0144649	0.0136723						Variance	0.00361623	0.0136723
	Observations	4	4						Observations	4	4
	Pooled Variance	0.0140686							Pooled Variance	0.00864427
	Hypothesized Mean Difference	0							Hypothesized Mean Difference	0
	df	6							df	6
	t Stat	-2.30126							t Stat	-6.63407
	P(T<=t) one-tail	0.0304976							P(T<=t) one-tail	0.000282916
	t Critical one-tail	1.94318							t Critical one-tail	1.94318
	P(T<=t) two-tail	0.0609952							P(T<=t) two-tail	0.000565833
	t Critical two-tail	2.44691							t Critical two-tail	2.44691
7426		below low parent	expressed only in Z3
7434		below low parent	silence in hybrid
7438		additive
	t-Test: Two-Sample Assuming Equal Variances				t-Test: Two-Sample Assuming Equal Variances				t-Test: Two-Sample Assuming Equal Variances
		Zong3	Zong3/87-1			87-1	Zong3/87-1			MPV	Zong3/87-1
	Mean	1.06839	0.685859		Mean	0.240526	0.685859		Mean	0.65446	0.685859
	Variance	0.444769	0.00528306		Variance	0.00161406	0.00528306		Variance	0.098831	0.00528306
	Observations	3	3		Observations	3	3		Observations	3	3
	Pooled Variance	0.225026			Pooled Variance	0.00344856			Pooled Variance	0.052057
	Hypothesized Mean Difference	0			Hypothesized Mean Difference	0			Hypothesized Mean Difference	0
	df	4			df	4			df	4
	t Stat	0.987647			t Stat	-9.28778			t Stat	-0.168546
	P(T<=t) one-tail	0.189619			P(T<=t) one-tail	0.000373796			P(T<=t) one-tail	0.437167
	t Critical one-tail	2.13185			t Critical one-tail	2.13185			t Critical one-tail	2.13185
	P(T<=t) two-tail	0.379237			P(T<=t) two-tail	0.000747592			P(T<=t) two-tail	0.874333
	t Critical two-tail	2.77645			t Critical two-tail	2.77645			t Critical two-tail	2.77645
7455		high parent
	t-Test: Two-Sample Assuming Equal Variances								t-Test: Two-Sample Assuming Equal Variances
		Zong3	Zong3/87-1							MPV	Zong3/87-1
	Mean	0.75195	1.07135						Mean	0.375975	1.07135
	Variance	0.0376018	0.0527826						Variance	0.00940045	0.0527826
	Observations	4	4						Observations	4	4
	Pooled Variance	0.0451922							Pooled Variance	0.0310915
	Hypothesized Mean Difference	0							Hypothesized Mean Difference	0
	df	6							df	6
	t Stat	-2.12478							t Stat	-5.57713
	P(T<=t) one-tail	0.0388843							P(T<=t) one-tail	0.00070514
	t Critical one-tail	1.94318							t Critical one-tail	1.94318
	P(T<=t) two-tail	0.0777687							P(T<=t) two-tail	0.00141028
	t Critical two-tail	2.44691							t Critical two-tail	2.44691
7458		additive
	t-Test: Two-Sample Assuming Equal Variances				t-Test: Two-Sample Assuming Unequal Variances				t-Test: Two-Sample Assuming Unequal Variances
		Zong3	Zong3/87-1			87-1	Zong3/87-1			MPV	Zong3/87-1
	Mean	0.208778	0.125678		Mean	0.0166981	0.125678		Mean	0.112738	0.125678
	Variance	0.0016905	0.00422062		Variance	3.40507e-05	0.00422062		Variance	0.00034143	0.00422062
	Observations	4	4		Observations	4	4		Observations	4	4
	Pooled Variance	0.00295556			Hypothesized Mean Difference	0			Hypothesized Mean Difference	0
	Hypothesized Mean Difference	0			df	3			df	3
	df	6			t Stat	-3.3415			t Stat	-0.383151
	t Stat	2.16171			P(T<=t) one-tail	0.0221689			P(T<=t) one-tail	0.363573
	P(T<=t) one-tail	0.036951			t Critical one-tail	2.35336			t Critical one-tail	2.35336
	t Critical one-tail	1.94318			P(T<=t) two-tail	0.0443379			P(T<=t) two-tail	0.727145
	P(T<=t) two-tail	0.0739021			t Critical two-tail	3.18245			t Critical two-tail	3.18245
	t Critical two-tail	2.44691
7467		below low parent	silence in hybrid
7473		additive
	t-Test: Two-Sample Assuming Unequal Variances				t-Test: Two-Sample Assuming Equal Variances				t-Test: Two-Sample Assuming Equal Variances
		Zong3	Zong3/87-1			87-1	Zong3/87-1			MPV	Zong3/87-1
	Mean	0.0601644	0.193264		Mean	0.154388	0.193264		Mean	0.107276	0.193264
	Variance	0.000171577	0.0782358		Variance	0.000888986	0.0782358		Variance	0.000460416	0.0782358
	Observations	2	4		Observations	2	4		Observations	2	4
	Hypothesized Mean Difference	0			Pooled Variance	0.0588991			Pooled Variance	0.0587919
	df	3			Hypothesized Mean Difference	0			Hypothesized Mean Difference	0
	t Stat	-0.949632			df	4			df	4
	P(T<=t) one-tail	0.206179			t Stat	-0.18497			t Stat	-0.409496
	t Critical one-tail	2.35336			P(T<=t) one-tail	0.431126			P(T<=t) one-tail	0.351578
	P(T<=t) two-tail	0.412358			t Critical one-tail	2.13185			t Critical one-tail	2.13185
	t Critical two-tail	3.18245			P(T<=t) two-tail	0.862252			P(T<=t) two-tail	0.703155
					t Critical two-tail	2.77645			t Critical two-tail	2.77645
7487		below low parent	silence in hybrid
7492		additive							t-Test: Two-Sample Assuming Equal Variances
	t-Test: Two-Sample Assuming Equal Variances				t-Test: Two-Sample Assuming Unequal Variances
										MPV	Zong3/87-1
		Zong3	Zong3/87-1			87-1	Zong3/87-1		Mean	0.0521117	0.0488559
	Mean	0.0836392	0.0488559		Mean	0.0166743	0.0488559		Variance	6.39109e-05	0.000761792
	Variance	0.000257387	0.000761792		Variance	8.32353e-06	0.000761792		Observations	3	4
	Observations	4	4		Observations	3	4		Pooled Variance	0.00048264
	Pooled Variance	0.00050959			Hypothesized Mean Difference	0			Hypothesized Mean Difference	0
	Hypothesized Mean Difference	0			df	3			df	5
	df	6			t Stat	-2.31515			t Stat	0.194036
	t Stat	2.17909			P(T<=t) one-tail	0.0517709			P(T<=t) one-tail	0.426892
	P(T<=t) one-tail	0.0360759			t Critical one-tail	2.35336			t Critical one-tail	2.01505
	t Critical one-tail	1.94318			P(T<=t) two-tail	0.103542			P(T<=t) two-tail	0.853785
	P(T<=t) two-tail	0.0721518			t Critical two-tail	3.18245			t Critical two-tail	2.57058
	t Critical two-tail	2.44691
7493		additive
	t-Test: Two-Sample Assuming Unequal Variances				t-Test: Two-Sample Assuming Equal Variances				t-Test: Two-Sample Assuming Unequal Variances
		Zong3	Zong3/87-1			87-1	Zong3/87-1			MPV	Zong3/87-1
	Mean	0.0924101	0.0336188		Mean	0.0130678	0.0336188		Mean	0.0527389	0.0488559
	Variance	0.00181332	5.52643e-05		Variance	7.31617e-05	5.52643e-05		Variance	0.000630254	0.000761792
	Observations	3	3		Observations	3	3		Observations	3	4
	Hypothesized Mean Difference	0			Pooled Variance	6.4213e-05			Hypothesized Mean Difference	0
	df	2			Hypothesized Mean Difference	0			df	5
	t Stat	2.35568			df	4			t Stat	0.19402
	P(T<=t) one-tail	0.071318			t Stat	-3.141			P(T<=t) one-tail	0.426898
	t Critical one-tail	2.91999			P(T<=t) one-tail	0.0174071			t Critical one-tail	2.01505
	P(T<=t) two-tail	0.142636			t Critical one-tail	2.13185			P(T<=t) two-tail	0.853796
	t Critical two-tail	4.30265			P(T<=t) two-tail	0.0348143			t Critical two-tail	2.57058
					t Critical two-tail	2.77645
7499		below low parent
7503		below low parent
7506		below low parent
7507		high parent
	t-Test: Two-Sample Assuming Unequal Variances				t-Test: Two-Sample Assuming Equal Variances				t-Test: Two-Sample Assuming Equal Variances
		Zong3	Zong3/87-1			87-1	Zong3/87-1			MPV	Zong3/87-1
	Mean	0.0522499	0.331852		Mean	0.47375	0.331852		Mean	0.263	0.331852
	Variance	1.61717e-06	0.00262763		Variance	0.001719	0.00262763		Variance	0.000412948	0.00262763
	Observations	4	4		Observations	4	4		Observations	4	4
	Hypothesized Mean Difference	0			Pooled Variance	0.00217332			Pooled Variance	0.00152029
	df	3			Hypothesized Mean Difference	0			Hypothesized Mean Difference	0
	t Stat	-10.9057			df	6			df	6
	P(T<=t) one-tail	0.000825058			t Stat	4.30456			t Stat	-2.4973
	t Critical one-tail	2.35336			P(T<=t) one-tail	0.00253374			P(T<=t) one-tail	0.0233492
	P(T<=t) two-tail	0.00165012			t Critical one-tail	1.94318			t Critical one-tail	1.94318
	t Critical two-tail	3.18245			P(T<=t) two-tail	0.00506749			P(T<=t) two-tail	0.0466985
					t Critical two-tail	2.44691			t Critical two-tail	2.44691
7510		high parent
	t-Test: Two-Sample Assuming Equal Variances				t-Test: Two-Sample Assuming Unequal Variances				t-Test: Two-Sample Assuming Unequal Variances
		Zong3	Zong3/87-1			87-1	Zong3/87-1			MPV	Zong3/87-1
	Mean	0.353108	1.10831		Mean	0.655963	1.10831		Mean	0.504535	1.10831
	Variance	0.00567959	0.0484719		Variance	0.00391715	0.0484719		Variance	0.00318572	0.0484719
	Observations	4	4		Observations	4	4		Observations	4	4
	Pooled Variance	0.0270757			Hypothesized Mean Difference	0			Hypothesized Mean Difference	0
	Hypothesized Mean Difference	0			df	3			df	3
	df	6			t Stat	-3.95262			t Stat	-5.313
	t Stat	-6.49067			P(T<=t) one-tail	0.0144472			P(T<=t) one-tail	0.00651077
	P(T<=t) one-tail	0.000318045			t Critical one-tail	2.35336			t Critical one-tail	2.35336
	t Critical one-tail	1.94318			P(T<=t) two-tail	0.0588944			P(T<=t) two-tail	0.0130215
	P(T<=t) two-tail	0.00063609			t Critical two-tail	3.18245			t Critical two-tail	3.18245
	t Critical two-tail	2.44691
7529		high parent
	t-Test: Two-Sample Assuming Equal Variances								t-Test: Two-Sample Assuming Equal Variances
		Zong3	Zong3/87-1							MPV	Zong3/87-1
	Mean	0.114698	1.10831						Mean	0.057349	1.10831
	Variance	0.00125032	0.000998946						Variance	0.00031258	0.0484719
	Observations	4	4						Observations	4	4
	Pooled Variance	0.00112463							Pooled Variance	0.0243922
	Hypothesized Mean Difference	0							Hypothesized Mean Difference	0
	df	6							df	6
	t Stat	0.967057							t Stat	-9.5165
	P(T<=t) one-tail	0.185431							P(T<=t) one-tail	3.83902e-05
	t Critical one-tail	1.94318							t Critical one-tail	1.94318
	P(T<=t) two-tail	0.370862							P(T<=t) two-tail	7.67804e-05
	t Critical two-tail	2.44691							t Critical two-tail	2.44691
7533		high parent
	t-Test: Two-Sample Assuming Equal Variances				t-Test: Two-Sample Assuming Equal Variances				t-Test: Two-Sample Assuming Equal Variances
		Zong3	Zong3/87-1			87-1	Zong3/87-1			MPV	Zong3/87-1
	Mean	0.258637	0.858662		Mean	1.01077	0.858662		Mean	0.634703	0.858662
	Variance	0.000578091	0.00272372		Variance	0.0573944	0.00272372		Variance	0.0139721	0.00272372
	Observations	4	4		Observations	4	4		Observations	4	4
	Hypothesized Mean Difference	0			Pooled Variance	0.030059			Pooled Variance	0.00834789
	df	4			Hypothesized Mean Difference	0			Hypothesized Mean Difference	0
	t Stat	-20.8845			df	6			df	6
	P(T<=t) one-tail	1.55317e-05			t Stat	1.24073			t Stat	-3.46654
	t Critical one-tail	2.13185			P(T<=t) one-tail	0.130509			P(T<=t) one-tail	0.00668009
	P(T<=t) two-tail	3.10634e-05			t Critical one-tail	1.94318			t Critical one-tail	1.94318
	t Critical two-tail	2.77645			P(T<=t) two-tail	0.261019			P(T<=t) two-tail	0.0133602
					t Critical two-tail	2.44691			t Critical two-tail	2.44691
7535		additive
	t-Test: Two-Sample Assuming Equal Variances								t-Test: Two-Sample Assuming Equal Variances
		Zong3	Zong3/87-1							MPV	Zong3/87-1
	Mean	0.0201532	0.00946811						Mean	0.0134881	0.00946811
	Variance	0.000162234	2.56215e-05						Variance	1.04053e-06	2.56215e-05
	Observations	3	3						Observations	3	3
	Pooled Variance	9.3928e-05							Pooled Variance	1.3331e-05
	Hypothesized Mean Difference	0							Hypothesized Mean Difference	0
	df	4							df	4
	t Stat	1.35029							t Stat	1.34846
	P(T<=t) one-tail	0.124134							P(T<=t) one-tail	0.124401
	t Critical one-tail	2.13185							t Critical one-tail	2.13185
	P(T<=t) two-tail	0.248267							P(T<=t) two-tail	0.248803
	t Critical two-tail	2.77645							t Critical two-tail	2.77645
7543		high parent
	t-Test: Two-Sample Assuming Equal Variances								t-Test: Two-Sample Assuming Equal Variances
		Zong3	Zong3/87-1							MPV	Zong3/87-1
	Mean	0.197624	0.171327						Mean	0.098812	0.171327
	Variance	0.00098212	0.00161212						Variance	0.00024553	0.00161212
	Observations	3	3						Observations	3	3
	Pooled Variance	0.00129712							Pooled Variance	0.000928826
	Hypothesized Mean Difference	0							Hypothesized Mean Difference	0
	df	4							df	4
	t Stat	0.894253							t Stat	-2.91411
	P(T<=t) one-tail	0.210866							P(T<=t) one-tail	0.0217493
	t Critical one-tail	2.13185							t Critical one-tail	2.13185
	P(T<=t) two-tail	0.421731							P(T<=t) two-tail	0.0434987
	t Critical two-tail	2.77645							t Critical two-tail	2.77645
7544		low parent
	t-Test: Two-Sample Assuming Equal Variances				t-Test: Two-Sample Assuming Equal Variances				t-Test: Two-Sample Assuming Equal Variances
		Zong3	Zong3/87-1			87-1	Zong3/87-1			MPV	Zong3/87-1
	Mean	0.0675247	0.0302496		Mean	0.059467	0.0302496		Mean	0.0634958	0.0302496
	Variance	0.000204917	3.33333e-05		Variance	0.000270722	3.33333e-05		Variance	0.00022309	3.33333e-05
	Observations	3	3		Observations	3	3		Observations	3	3
	Pooled Variance	0.000119125			Pooled Variance	0.000152028			Pooled Variance	0.000128212
	Hypothesized Mean Difference	0			Hypothesized Mean Difference	0			Hypothesized Mean Difference	0
	df	4			df	4			df	4
	t Stat	4.18276			t Stat	2.90219			t Stat	3.59604
	P(T<=t) one-tail	0.00694368			P(T<=t) one-tail	0.0220106			P(T<=t) one-tail	0.0114192
	t Critical one-tail	2.13185			t Critical one-tail	2.13185			t Critical one-tail	2.13185
	P(T<=t) two-tail	0.0138874			P(T<=t) two-tail	0.0440211			P(T<=t) two-tail	0.0228385
	t Critical two-tail	2.77645			t Critical two-tail	2.77645			t Critical two-tail	2.77645
7546		additive
	t-Test: Two-Sample Assuming Equal Variances				t-Test: Two-Sample Assuming Unequal Variances				t-Test: Two-Sample Assuming Equal Variances
		Zong3	Zong3/87-1			87-1	Zong3/87-1			MPV	Zong3/87-1
	Mean	0.0634795	0.050175		Mean	0.0063277	0.050175		Mean	0.0358096	0.050175
	Variance	0.000943763	0.000415464		Variance	1.34473e-07	0.000415464		Variance	0.000358105	0.000415464
	Observations	3	3		Observations	2	3		Observations	2	3
	Pooled Variance	0.000679614			Hypothesized Mean Difference	0			Pooled Variance	0.000396344
	Hypothesized Mean Difference	0			df	2			Hypothesized Mean Difference	0
	df	4			t Stat	-3.72505			df	3
	t Stat	0.625048			P(T<=t) one-tail	0.0325539			t Stat	-0.790445
	P(T<=t) one-tail	0.282914			t Critical one-tail	2.91999			P(T<=t) one-tail	0.243495
	t Critical one-tail	2.13185			P(T<=t) two-tail	0.0351078			t Critical one-tail	2.35336
	P(T<=t) two-tail	0.565828			t Critical two-tail	4.30265			P(T<=t) two-tail	0.48699
	t Critical two-tail	2.77645							t Critical two-tail	3.18245
7551		additive
	t-Test: Two-Sample Assuming Equal Variances								t-Test: Two-Sample Assuming Equal Variances
		Zong3	Zong3/87-1							MPV	Zong3/87-1
	Mean	0.370164	0.242685						Mean	0.185082	0.242685
	Variance	0.0152608	0.00301032						Variance	0.00381519	0.00301032
	Observations	4	4						Observations	4	4
	Pooled Variance	0.00913555							Pooled Variance	0.00341276
	Hypothesized Mean Difference	0							Hypothesized Mean Difference	0
	df	6							df	6
	t Stat	1.8862							t Stat	-1.39446
	P(T<=t) one-tail	0.0541106							P(T<=t) one-tail	0.106312
	t Critical one-tail	1.94318							t Critical one-tail	1.94318
	P(T<=t) two-tail	0.108221							P(T<=t) two-tail	0.212623
	t Critical two-tail	2.44691							t Critical two-tail	2.44691
7554		high parent
	t-Test: Two-Sample Assuming Equal Variances				t-Test: Two-Sample Assuming Equal Variances				t-Test: Two-Sample Assuming Unequal Variances
		Zong3	Zong3/87-1			87-1	Zong3/87-1			MPV	Zong3/87-1
	Mean	0.0606102	0.21803		Mean	0.226834	0.21803		Mean	0.143722	0.21803
	Variance	0.000514744	0.00158381		Variance	0.00124629	0.00158381		Variance	6.63418e-05	0.00158381
	Observations	4	4		Observations	4	4		Observations	4	4
	Pooled Variance	0.00104928			Pooled Variance	0.00141505			Hypothesized Mean Difference	0
	Hypothesized Mean Difference	0			Hypothesized Mean Difference	0			df	3
	df	6			df	6			t Stat	-3.65848
	t Stat	-6.87272			t Stat	0.331014			P(T<=t) one-tail	0.0176413
	P(T<=t) one-tail	0.000233867			P(T<=t) one-tail	0.375944			t Critical one-tail	2.35336
	t Critical one-tail	1.94318			t Critical one-tail	1.94318			P(T<=t) two-tail	0.0352826
	P(T<=t) two-tail	0.000467734			P(T<=t) two-tail	0.751889			t Critical two-tail	3.18245
	t Critical two-tail	2.44691			t Critical two-tail	2.44691
7577		additive
	t-Test: Two-Sample Assuming Equal Variances								t-Test: Two-Sample Assuming Equal Variances
		Zong3	Zong3/87-1							MPV	Zong3/87-1
	Mean	0.0322652	0.02544						Mean	0.165082	0.02544
	Variance	0.000117503	9.72952e-06						Variance	0.00381519	0.00301032
	Observations	3	3						Observations	3	3
	Pooled Variance	6.36163e-05							Pooled Variance	0.00341276
	Hypothesized Mean Difference	0							Hypothesized Mean Difference	0
	df	4							df	6
	t Stat	1.04804							t Stat	-1.39446
	P(T<=t) one-tail	0.176884							P(T<=t) one-tail	0.106312
	t Critical one-tail	2.13185							t Critical one-tail	1.94318
	P(T<=t) two-tail	0.353767							P(T<=t) two-tail	0.212623
	t Critical two-tail	2.77645							t Critical two-tail	2.44691
7591		low parent
	t-Test: Two-Sample Assuming Equal Variances				t-Test: Two-Sample Assuming Equal Variances				t-Test: Two-Sample Assuming Equal Variances
		Zong3	Zong3/87-1			87-1	Zong3/87-1			MPV	Zong3/87-1
	Mean	0.160316	0.237993		Mean	0.55031	0.237993		Mean	0.355313	0.237993
	Variance	0.00356311	0.00223328		Variance	0.0179419	0.00223328		Variance	0.00196521	0.00223328
	Observations	4	4		Observations	4	4		Observations	4	4
	Pooled Variance	0.00289819			Pooled Variance	0.0100876			Pooled Variance	0.00209925
	Hypothesized Mean Difference	0			Hypothesized Mean Difference	0			Hypothesized Mean Difference	0
	df	6			df	6			df	6
	t Stat	-2.04055			t Stat	4.3976			t Stat	3.6212
	P(T<=t) one-tail	0.0436887			P(T<=t) one-tail	0.0022901			P(T<=t) one-tail	0.00554062
	t Critical one-tail	1.94318			t Critical one-tail	1.94318			t Critical one-tail	1.94318
	P(T<=t) two-tail	0.0873775			P(T<=t) two-tail	0.0045802			P(T<=t) two-tail	0.0110812
	t Critical two-tail	2.44691			t Critical two-tail	2.44691			t Critical two-tail	2.44691
7595		additive
	t-Test: Two-Sample Assuming Equal Variances								t-Test: Two-Sample Assuming Equal Variances
		Zong3	Zong3/87-1							MPV	Zong3/87-1
	Mean	0.370164	0.242685						Mean	0.185082	0.242685
	Variance	0.0152608	0.00301032						Variance	0.00381519	0.00301032
	Observations	4	4						Observations	4	4
	Pooled Variance	0.00913555							Pooled Variance	0.00341276
	Hypothesized Mean Difference	0							Hypothesized Mean Difference	0
	df	6							df	6
	t Stat	1.8862							t Stat	-1.39446
	P(T<=t) one-tail	0.0541106							P(T<=t) one-tail	0.106312
	t Critical one-tail	1.94318							t Critical one-tail	1.94318
	P(T<=t) two-tail	0.108221							P(T<=t) two-tail	0.212623
	t Critical two-tail	2.44691							t Critical two-tail	2.44691
7674		above high parent
	t-Test: Two-Sample Assuming Equal Variances				t-Test: Two-Sample Assuming Equal Variances				t-Test: Two-Sample Assuming Equal Variances
		Zong3	Zong3/87-1			87-1	Zong3/87-1			MPV	Zong3/87-1
	Mean	0.345356	0.10357		Mean	0.0927864	0.10357		Mean	0.214649	0.10357
	Variance	0.0048369	0.00146644		Variance	0.000433956	0.00146644		Variance	0.000431682	0.000433956
	Observations	4	3		Observations	4	3		Observations	3	4
	Pooled Variance	0.00348871			Pooled Variance	0.00084695			Pooled Variance	0.000433046
	Hypothesized Mean Difference	0			Hypothesized Mean Difference	0			Hypothesized Mean Difference	0
	df	5			df	5			df	5
	t Stat	5.35969			t Stat	-0.485137			t Stat	7.66733
	P(T<=t) one-tail	0.00152005			P(T<=t) one-tail	0.324044			P(T<=t) one-tail	0.000300599
	t Critical one-tail	2.01505			t Critical one-tail	2.01505			t Critical one-tail	2.01505
	P(T<=t) two-tail	0.0030401			P(T<=t) two-tail	0.648088			P(T<=t) two-tail	0.000601199
	t Critical two-tail	2.57058			t Critical two-tail	2.57058			t Critical two-tail	2.57058

## Sheet: 24 HAI
Supplementary Table 2 t-test for the protein spot accumulation differences between maize 24 h imbibed embryo hybrid and its parents
2042		additive
	t-Test: Two-Sample Assuming Equal Variances				t-Test: Two-Sample Assuming Equal Variances				t-Test: Two-Sample Assuming Equal Variances
		Zong3	Zong3/87-1			87-1	Zong3/87-1			MPV	Zong3/87-1
	Mean	0.301099	0.135613		Mean	0.147085	0.135613		Mean	0.224092	0.135613
	Variance	0.00760271	0.00125712		Variance	0.000700512	0.00125712		Variance	0.00295021	0.00125712
	Observations	3	3		Observations	3	3		Observations	3	3
	Pooled Variance	0.00442991			Pooled Variance	0.000978814			Pooled Variance	0.00210366
	Hypothesized Mean Difference	0			Hypothesized Mean Difference	0			Hypothesized Mean Difference	0
	df	4			df	4			df	4
	t Stat	3.04514			t Stat	0.449091			t Stat	2.36263
	P(T<=t) one-tail	0.0191047			P(T<=t) one-tail	0.338311			P(T<=t) one-tail	0.0387202
	t Critical one-tail	2.13185			t Critical one-tail	2.13185			t Critical one-tail	2.13185
	P(T<=t) two-tail	0.0382094			P(T<=t) two-tail	0.676623			P(T<=t) two-tail	0.0774403
	t Critical two-tail	2.77645			t Critical two-tail	2.77645			t Critical two-tail	2.77645
2082		below low parent
2174		additive
	t-Test: Two-Sample Assuming Equal Variances								t-Test: Two-Sample Assuming Equal Variances
		Zong3	Zong3/87-1							MPV	Zong3/87-1
	Mean	0.135943	0.124629						Mean	0.0679715	0.124629
	Variance	0.00317848	0.0120419						Variance	0.000794621	0.0120419
	Observations	3	3						Observations	3	3
	Pooled Variance	0.00761017							Pooled Variance	0.00641824
	Hypothesized Mean Difference	0							Hypothesized Mean Difference	0
	df	4							df	4
	t Stat	0.158844							t Stat	-0.866152
	P(T<=t) one-tail	0.440745							P(T<=t) one-tail	0.217635
	t Critical one-tail	2.13185							t Critical one-tail	2.13185
	P(T<=t) two-tail	0.881489							P(T<=t) two-tail	0.435269
	t Critical two-tail	2.77645							t Critical two-tail	2.77645
2199		partial dominance
	t-Test: Two-Sample Assuming Unequal Variances								t-Test: Two-Sample Assuming Unequal Variances
		Zong3	Zong3/87-1							MPV	Zong3/87-1
	Mean	0.024543	0.0728605						Mean	0.0122715	0.0728605
	Variance	1.50591e-07	0.000348561						Variance	3.76477e-08	0.000348561
	Observations	2	3						Observations	2	3
	Hypothesized Mean Difference	0							Hypothesized Mean Difference	0
	df	2							df	2
	t Stat	-4.4811							t Stat	-5.62056
	P(T<=t) one-tail	0.023182							P(T<=t) one-tail	0.0151135
	t Critical one-tail	2.91999							t Critical one-tail	2.91999
	P(T<=t) two-tail	0.0463641							P(T<=t) two-tail	0.030227
	t Critical two-tail	4.30265							t Critical two-tail	4.30265
2226		additive
	t-Test: Two-Sample Assuming Equal Variances								t-Test: Two-Sample Assuming Equal Variances
		Zong3	Zong3/87-1							MPV	Zong3/87-1
	Mean	0.170076	0.0869058						Mean	0.0850382	0.0869058
	Variance	0.00629702	0.00153582						Variance	0.00157425	0.00153582
	Observations	3	3						Observations	3	3
	Pooled Variance	0.00391642							Pooled Variance	0.00155504
	Hypothesized Mean Difference	0							Hypothesized Mean Difference	0
	df	4							df	4
	t Stat	1.62769							t Stat	-0.0580042
	P(T<=t) one-tail	0.0894606							P(T<=t) one-tail	0.478264
	t Critical one-tail	2.13185							t Critical one-tail	2.13185
	P(T<=t) two-tail	0.178921							P(T<=t) two-tail	0.956527
	t Critical two-tail	2.77645							t Critical two-tail	2.77645
2227		additive
	t-Test: Two-Sample Assuming Unequal Variances								t-Test: Two-Sample Assuming Equal Variances
		Zong3	Zong3/87-1							MPV	Zong3/87-1
	Mean	0.0721706	0.0575351						Mean	0.0360853	0.0575351
	Variance	0.000837329	1.43624e-05						Variance	0.000209332	1.43624e-05
	Observations	3	3						Observations	3	3
	Hypothesized Mean Difference	0							Pooled Variance	0.000111847
	df	2							Hypothesized Mean Difference	0
	t Stat	0.868614							df	4
	P(T<=t) one-tail	0.238316							t Stat	-2.48403
	t Critical one-tail	2.91999							P(T<=t) one-tail	0.0339587
	P(T<=t) two-tail	0.476633							t Critical one-tail	2.13185
	t Critical two-tail	4.30265							P(T<=t) two-tail	0.0679174
									t Critical two-tail	2.77645
2309		additive
	t-Test: Two-Sample Assuming Equal Variances								t-Test: Two-Sample Assuming Equal Variances
		Zong3	Zong3/87-1							MPV	Zong3/87-1
	Mean	0.114108	0.117949						Mean	0.057054	0.117949
	Variance	6.57346e-05	0.00266705						Variance	1.64336e-05	0.00266705
	Observations	2	3						Observations	2	3
	Pooled Variance	0.00179995							Pooled Variance	0.00178351
	Hypothesized Mean Difference	0							Hypothesized Mean Difference	0
	df	3							df	3
	t Stat	-0.0991791							t Stat	-1.57956
	P(T<=t) one-tail	0.463626							P(T<=t) one-tail	0.106166
	t Critical one-tail	2.35336							t Critical one-tail	2.35336
	P(T<=t) two-tail	0.927252							P(T<=t) two-tail	0.212332
	t Critical two-tail	3.18245							t Critical two-tail	3.18245
2351		additive
	t-Test: Two-Sample Assuming Equal Variances								t-Test: Two-Sample Assuming Equal Variances
		Zong3	Zong3/87-1							MPV	Zong3/87-1
	Mean	0.0551178	0.0515236						Mean	0.0275589	0.0515236
	Variance	0.000308251	0.000213571						Variance	7.70627e-05	0.000213571
	Observations	3	3						Observations	3	3
	Pooled Variance	0.000260911							Pooled Variance	0.000145317
	Hypothesized Mean Difference	0							Hypothesized Mean Difference	0
	df	4							df	4
	t Stat	0.272527							t Stat	-2.43477
	P(T<=t) one-tail	0.399353							P(T<=t) one-tail	0.0358055
	t Critical one-tail	2.13185							t Critical one-tail	2.13185
	P(T<=t) two-tail	0.798707							P(T<=t) two-tail	0.0716109
	t Critical two-tail	2.77645							t Critical two-tail	2.77645
2373		additive
	t-Test: Two-Sample Assuming Equal Variances								t-Test: Two-Sample Assuming Equal Variances
		Zong3	Zong3/87-1							MPV	Zong3/87-1
	Mean	0.067206	0.0834968						Mean	0.033603	0.0834968
	Variance	0.00277033	0.00155609						Variance	0.000692584	0.00155609
	Observations	3	3						Observations	3	3
	Pooled Variance	0.00216321							Pooled Variance	0.00112434
	Hypothesized Mean Difference	0							Hypothesized Mean Difference	0
	df	4							df	4
	t Stat	-0.42898							t Stat	-1.8224
	P(T<=t) one-tail	0.345016							P(T<=t) one-tail	0.0712397
	t Critical one-tail	2.13185							t Critical one-tail	2.13185
	P(T<=t) two-tail	0.690032							P(T<=t) two-tail	0.142479
	t Critical two-tail	2.77645							t Critical two-tail	2.77645
2437		high parent
	t-Test: Two-Sample Assuming Equal Variances								t-Test: Two-Sample Assuming Equal Variances
		Zong3	Zong3/87-1							MPV	Zong3/87-1
	Mean	0.0725075	0.111791						Mean	0.0362537	0.111791
	Variance	0.00346693	0.000944011						Variance	0.000866733	0.000944011
	Observations	3	3						Observations	3	3
	Pooled Variance	0.00220547							Pooled Variance	0.000905372
	Hypothesized Mean Difference	0							Hypothesized Mean Difference	0
	df	4							df	4
	t Stat	-1.0245							t Stat	-3.07465
	P(T<=t) one-tail	0.181756							P(T<=t) one-tail	0.0185622
	t Critical one-tail	2.13185							t Critical one-tail	2.13185
	P(T<=t) two-tail	0.363513							P(T<=t) two-tail	0.0371244
	t Critical two-tail	2.77645							t Critical two-tail	2.77645
2491		high parent							t-Test: Two-Sample Assuming Equal Variances
	t-Test: Two-Sample Assuming Unequal Variances
										MPV	Zong3/87-1
		Zong3	Zong3/87-1						Mean	0.0409503	0.104152
	Mean	0.0819005	0.104152						Variance	0.000658245	0.000110268
	Variance	0.00263298	0.000110268						Observations	3	3
	Observations	3	3						Pooled Variance	0.000384256
	Hypothesized Mean Difference	0							Hypothesized Mean Difference	0
	df	2							df	4
	t Stat	-0.735859							t Stat	-3.94882
	P(T<=t) one-tail	0.269208							P(T<=t) one-tail	0.00841737
	t Critical one-tail	2.91999							t Critical one-tail	2.13185
	P(T<=t) two-tail	0.538416							P(T<=t) two-tail	0.0168347
	t Critical two-tail	4.30265							t Critical two-tail	2.77645
2551		additive
	t-Test: Two-Sample Assuming Equal Variances				t-Test: Two-Sample Assuming Equal Variances				t-Test: Two-Sample Assuming Equal Variances
		Zong3	Zong3/87-1			87-1	Zong3/87-1			MPV	Zong3/87-1
	Mean	0.766257	0.551407		Mean	0.245778	0.551407		Mean	0.506017	0.551407
	Variance	0.13273	0.0123879		Variance	0.0113202	0.0123879		Variance	0.0336519	0.0123879
	Observations	3	3		Observations	3	3		Observations	3	3
	Pooled Variance	0.0725592			Pooled Variance	0.0118541			Pooled Variance	0.0230199
	Hypothesized Mean Difference	0			Hypothesized Mean Difference	0			Hypothesized Mean Difference	0
	df	4			df	4			df	4
	t Stat	0.976864			t Stat	-3.43801			t Stat	-0.366397
	P(T<=t) one-tail	0.191974			P(T<=t) one-tail	0.0131708			P(T<=t) one-tail	0.366313
	t Critical one-tail	2.13185			t Critical one-tail	2.13185			t Critical one-tail	2.13185
	P(T<=t) two-tail	0.383949			P(T<=t) two-tail	0.0263417			P(T<=t) two-tail	0.732626
	t Critical two-tail	2.77645			t Critical two-tail	2.77645			t Critical two-tail	2.77645
2585		high parent
	t-Test: Two-Sample Assuming Equal Variances								t-Test: Two-Sample Assuming Equal Variances
		Zong3	Zong3/87-1							MPV	Zong3/87-1
	Mean	0.105446	0.217694						Mean	0.052723	0.217694
	Variance	0.00214706	0.00355529						Variance	0.000536765	0.00355529
	Observations	3	3						Observations	3	3
	Pooled Variance	0.00285118							Pooled Variance	0.00204603
	Hypothesized Mean Difference	0							Hypothesized Mean Difference	0
	df	4							df	4
	t Stat	-2.57461							t Stat	-4.4668
	P(T<=t) one-tail	0.0308389							P(T<=t) one-tail	0.005551
	t Critical one-tail	2.13185							t Critical one-tail	2.13185
	P(T<=t) two-tail	0.0616778							P(T<=t) two-tail	0.011102
	t Critical two-tail	2.77645							t Critical two-tail	2.77645
2614		additive
	t-Test: Two-Sample Assuming Equal Variances								t-Test: Two-Sample Assuming Equal Variances
		Zong3	Zong3/87-1							MPV	Zong3/87-1
	Mean	0.357932	0.406076						Mean	0.178966	0.406076
	Variance	0.0526307	0.0325255						Variance	0.0131577	0.0325255
	Observations	3	3						Observations	3	3
	Pooled Variance	0.0425781							Pooled Variance	0.0228416
	Hypothesized Mean Difference	0							Hypothesized Mean Difference	0
	df	4							df	4
	t Stat	-0.28576							t Stat	-1.84043
	P(T<=t) one-tail	0.394625							P(T<=t) one-tail	0.0697642
	t Critical one-tail	2.13185							t Critical one-tail	2.13185
	P(T<=t) two-tail	0.78925							P(T<=t) two-tail	0.139528
	t Critical two-tail	2.77645							t Critical two-tail	2.77645
2628		additive
	t-Test: Two-Sample Assuming Unequal Variances								t-Test: Two-Sample Assuming Equal Variances
		Zong3	Zong3/87-1							MPV	Zong3/87-1
	Mean	0.0472611	0.0532382						Mean	0.0236305	0.0532382
	Variance	1.64223e-05	0.00110033						Variance	4.10558e-06	0.00110033
	Observations	3	3						Observations	3	3
	Hypothesized Mean Difference	0							Pooled Variance	0.000552219
	df	2							Hypothesized Mean Difference	0
	t Stat	-0.309793							df	4
	P(T<=t) one-tail	0.393008							t Stat	-1.5431
	t Critical one-tail	2.91999							P(T<=t) one-tail	0.098839
	P(T<=t) two-tail	0.786017							t Critical one-tail	2.13185
	t Critical two-tail	4.30265							P(T<=t) two-tail	0.197678
									t Critical two-tail	2.77645
2683		high parent
	t-Test: Two-Sample Assuming Equal Variances								t-Test: Two-Sample Assuming Equal Variances
		Zong3	Zong3/87-1							MPV	Zong3/87-1
	Mean	0.0545203	0.0664417						Mean	0.0272601	0.0664417
	Variance	0.000594777	0.000155799						Variance	0.000148694	0.000155799
	Observations	3	3						Observations	3	3
	Pooled Variance	0.000375288							Pooled Variance	0.000152247
	Hypothesized Mean Difference	0							Hypothesized Mean Difference	0
	df	4							df	4
	t Stat	-0.75369							t Stat	-3.88914
	P(T<=t) one-tail	0.246485							P(T<=t) one-tail	0.00885174
	t Critical one-tail	2.13185							t Critical one-tail	2.13185
	P(T<=t) two-tail	0.492971							P(T<=t) two-tail	0.0177035
	t Critical two-tail	2.77645							t Critical two-tail	2.77645
2728		diferent
	t-Test: Two-Sample Assuming Equal Variances								t-Test: Two-Sample Assuming Equal Variances
		Zong3	Zong3/87-1							MPV	Zong3/87-1
	Mean	0.0645203	0.0664417						Mean	0.0322601	0.0664417
	Variance	0.0001432	0.000155799						Variance	3.58001e-05	0.000155799
	Observations	3	3						Observations	3	3
	Pooled Variance	0.0001495							Pooled Variance	9.57996e-05
	Hypothesized Mean Difference	0							Hypothesized Mean Difference	0
	df	4							df	4
	t Stat	-0.192468							t Stat	-4.27717
	P(T<=t) one-tail	0.428376							P(T<=t) one-tail	0.0064383
	t Critical one-tail	2.13185							t Critical one-tail	2.13185
	P(T<=t) two-tail	0.856752							P(T<=t) two-tail	0.0128766
	t Critical two-tail	2.77645							t Critical two-tail	2.77645
2761		additive
	t-Test: Two-Sample Assuming Equal Variances								t-Test: Two-Sample Assuming Equal Variances
		Zong3	Zong3/87-1							MPV	Zong3/87-1
	Mean	0.077426	0.0564834						Mean	0.038713	0.0564834
	Variance	8.18493e-05	0.000907403						Variance	2.04623e-05	0.000907403
	Observations	3	3						Observations	3	3
	Pooled Variance	0.000494626							Pooled Variance	0.000463933
	Hypothesized Mean Difference	0							Hypothesized Mean Difference	0
	df	4							df	4
	t Stat	1.15329							t Stat	-1.01045
	P(T<=t) one-tail	0.156508							P(T<=t) one-tail	0.184719
	t Critical one-tail	2.13185							t Critical one-tail	2.13185
	P(T<=t) two-tail	0.313017							P(T<=t) two-tail	0.369437
	t Critical two-tail	2.77645							t Critical two-tail	2.77645
2809		additive
	t-Test: Two-Sample Assuming Equal Variances								t-Test: Two-Sample Assuming Equal Variances
		Zong3	Zong3/87-1							MPV	Zong3/87-1
	Mean	1.58948	1.41052						Mean	0.0207438	0.0414875
	Variance	0.0220253	0.121981						Variance	0.000443978	0.00177591
	Observations	3	3						Observations	2	2
	Pooled Variance	0.0720031							Pooled Variance	0.00110995
	Hypothesized Mean Difference	0							Hypothesized Mean Difference	0
	df	4							df	2
	t Stat	0.816786							t Stat	-0.622639
	P(T<=t) one-tail	0.229952							P(T<=t) one-tail	0.298526
	t Critical one-tail	2.13185							t Critical one-tail	2.91999
	P(T<=t) two-tail	0.459903							P(T<=t) two-tail	0.597053
	t Critical two-tail	2.77645							t Critical two-tail	4.30265
2822		additive
	t-Test: Two-Sample Assuming Equal Variances								t-Test: Two-Sample Assuming Equal Variances
		Zong3	Zong3/87-1							MPV	Zong3/87-1
	Mean	0.0451547	0.114654						Mean	0.0225773	0.114654
	Variance	6.42755e-05	0.00455416						Variance	1.60689e-05	0.00455416
	Observations	3	3						Observations	3	3
	Pooled Variance	0.00230922							Pooled Variance	0.00228511
	Hypothesized Mean Difference	0							Hypothesized Mean Difference	0
	df	4							df	4
	t Stat	-1.77131							t Stat	-2.35908
	P(T<=t) one-tail	0.075604							P(T<=t) one-tail	0.0388706
	t Critical one-tail	2.13185							t Critical one-tail	2.13185
	P(T<=t) two-tail	0.151208							P(T<=t) two-tail	0.0777411
	t Critical two-tail	2.77645							t Critical two-tail	2.77645
2828		low parent
	t-Test: Two-Sample Assuming Equal Variances				t-Test: Two-Sample Assuming Equal Variances				t-Test: Two-Sample Assuming Equal Variances
		Zong3	Zong3/87-1			87-1	Zong3/87-1			MPV	Zong3/87-1
	Mean	2.70761	0.761421		Mean	0.207503	0.169392		Mean	0.349145	0.169392
	Variance	0.00330891	0.0543558		Variance	0.041624	0.00260246		Variance	0.000850643	0.00260246
	Observations	2	3		Observations	2	3		Observations	2	3
	Pooled Variance	0.0373401			Pooled Variance	0.0156096			Pooled Variance	0.00201852
	Hypothesized Mean Difference	0			Hypothesized Mean Difference	0			Hypothesized Mean Difference	0
	df	3			df	3			df	3
	t Stat	11.0328			t Stat	0.334155			t Stat	4.38278
	P(T<=t) one-tail	0.000797414			P(T<=t) one-tail	0.380129			P(T<=t) one-tail	0.0109963
	t Critical one-tail	2.35336			t Critical one-tail	2.35336			t Critical one-tail	2.35336
	P(T<=t) two-tail	0.00159483			P(T<=t) two-tail	0.760259			P(T<=t) two-tail	0.0219927
	t Critical two-tail	3.18245			t Critical two-tail	3.18245			t Critical two-tail	3.18245
2837		additive
	t-Test: Two-Sample Assuming Equal Variances								t-Test: Two-Sample Assuming Equal Variances
		Zong3	Zong3/87-1							MPV	Zong3/87-1
	Mean	0.098599	0.0757196						Mean	0.0492995	0.0757196
	Variance	0.00119306	0.00464085						Variance	0.000298265	0.00464085
	Observations	3	3						Observations	3	3
	Pooled Variance	0.00291696							Pooled Variance	0.00246956
	Hypothesized Mean Difference	0							Hypothesized Mean Difference	0
	df	4							df	4
	t Stat	0.51883							t Stat	-0.651134
	P(T<=t) one-tail	0.315631							P(T<=t) one-tail	0.275237
	t Critical one-tail	2.13185							t Critical one-tail	2.13185
	P(T<=t) two-tail	0.631262							P(T<=t) two-tail	0.550473
	t Critical two-tail	2.77645							t Critical two-tail	2.77645
2851		additive
	t-Test: Two-Sample Assuming Equal Variances								t-Test: Two-Sample Assuming Equal Variances
		Zong3	Zong3/87-1							MPV	Zong3/87-1
	Mean	0.0654136	0.0846577						Mean	0.0327068	0.0846577
	Variance	0.00130274	0.00262376						Variance	0.000325686	0.00262376
	Observations	3	3						Observations	3	3
	Pooled Variance	0.00196325							Pooled Variance	0.00147472
	Hypothesized Mean Difference	0							Hypothesized Mean Difference	0
	df	4							df	4
	t Stat	-0.531931							t Stat	-1.65685
	P(T<=t) one-tail	0.311473							P(T<=t) one-tail	0.0864453
	t Critical one-tail	2.13185							t Critical one-tail	2.13185
	P(T<=t) two-tail	0.622945							P(T<=t) two-tail	0.172891
	t Critical two-tail	2.77645							t Critical two-tail	2.77645
2859		additive
	t-Test: Two-Sample Assuming Equal Variances								t-Test: Two-Sample Assuming Equal Variances
		Zong3	Zong3/87-1							MPV	Zong3/87-1
	Mean	0.121574	0.0666037						Mean	0.060787	0.0666037
	Variance	0.00230196	0.00125578						Variance	0.000575491	0.00125578
	Observations	3	3						Observations	3	3
	Pooled Variance	0.00177887							Pooled Variance	0.000915637
	Hypothesized Mean Difference	0							Hypothesized Mean Difference	0
	df	4							df	4
	t Stat	1.59625							t Stat	-0.235427
	P(T<=t) one-tail	0.0928333							P(T<=t) one-tail	0.41272
	t Critical one-tail	2.13185							t Critical one-tail	2.13185
	P(T<=t) two-tail	0.185667							P(T<=t) two-tail	0.82544
	t Critical two-tail	2.77645							t Critical two-tail	2.77645
2870		additive
	t-Test: Two-Sample Assuming Equal Variances								t-Test: Two-Sample Assuming Equal Variances
		Zong3	Zong3/87-1							MPV	Zong3/87-1
	Mean	0.109111	0.0956534						Mean	0.0545557	0.0956534
	Variance	0.0143793	0.00675907						Variance	0.00359481	0.00675907
	Observations	3	3						Observations	3	3
	Pooled Variance	0.0105692							Pooled Variance	0.00517694
	Hypothesized Mean Difference	0							Hypothesized Mean Difference	0
	df	4							df	4
	t Stat	0.173431							t Stat	-0.680838
	P(T<=t) one-tail	0.435368							P(T<=t) one-tail	0.266673
	t Critical one-tail	2.13185							t Critical one-tail	2.13185
	P(T<=t) two-tail	0.880735							P(T<=t) two-tail	0.533346
	t Critical two-tail	2.77645							t Critical two-tail	2.77645
2873		additive
	t-Test: Two-Sample Assuming Unequal Variances				t-Test: Two-Sample Assuming Equal Variances				t-Test: Two-Sample Assuming Equal Variances
		Zong3	Zong3/87-1			87-1	Zong3/87-1			MPV	Zong3/87-1
	Mean	1.32774	1.14666		Mean	0.44518	1.14666		Mean	0.0717004	0.055876
	Variance	0.0299579	0.0015865		Variance	0.000661987	0.0015865		Variance	0.000383627	0.00038307
	Observations	2	3		Observations	3	3		Observations	3	3
	Hypothesized Mean Difference	0			Pooled Variance	0.00112424			Pooled Variance	0.000383349
	df	1			Hypothesized Mean Difference	0			Hypothesized Mean Difference	0
	t Stat	1.45414			df	4			df	4
	P(T<=t) one-tail	0.191756			t Stat	-25.6229			t Stat	0.989862
	t Critical one-tail	6.31375			P(T<=t) one-tail	6.88984e-06			P(T<=t) one-tail	0.189138
	P(T<=t) two-tail	0.383512			t Critical one-tail	2.13185			t Critical one-tail	2.13185
	t Critical two-tail	12.7062			P(T<=t) two-tail	1.37797e-05			P(T<=t) two-tail	0.378276
					t Critical two-tail	2.77645			t Critical two-tail	2.77645
2903		additive
	t-Test: Two-Sample Assuming Equal Variances								t-Test: Two-Sample Assuming Equal Variances
		Zong3	Zong3/87-1							MPV	Zong3/87-1
	Mean	0.0630016	0.120682						Mean	0.0315008	0.120682
	Variance	0.00374288	0.0032119						Variance	0.000935721	0.0032119
	Observations	3	3						Observations	3	3
	Pooled Variance	0.00347739							Pooled Variance	0.00207381
	Hypothesized Mean Difference	0							Hypothesized Mean Difference	0
	df	4							df	4
	t Stat	-1.19797							t Stat	-2.39846
	P(T<=t) one-tail	0.148529							P(T<=t) one-tail	0.0372402
	t Critical one-tail	2.13185							t Critical one-tail	2.13185
	P(T<=t) two-tail	0.297059							P(T<=t) two-tail	0.0744804
	t Critical two-tail	2.77645							t Critical two-tail	2.77645
2915		additive
	t-Test: Two-Sample Assuming Equal Variances				t-Test: Two-Sample Assuming Equal Variances				t-Test: Two-Sample Assuming Equal Variances
		Zong3	Zong3/87-1			87-1	Zong3/87-1			mp	Zong3/87-1
	Mean	1.48794	0.579469		Mean	0.704807	0.579469		Mean	1.09787	0.579469
	Variance	0.0186283601999992	0.00296337		Variance	0.0054025	0.00296337		Variance	0.0121673	0.00486387
	Observations	2	3		Observations	3	3		Observations	3	3
	Pooled Variance	0.00818504			Pooled Variance	0.00418293			Pooled Variance	0.0085156
	Hypothesized Mean Difference	0			Hypothesized Mean Difference	0			Hypothesized Mean Difference	0
	df	3			df	4			df	4
	t Stat	11			t Stat	2.3735			t Stat	1.69553
	P(T<=t) one-tail	0.000804441			P(T<=t) one-tail	0.0382644			P(T<=t) one-tail	0.0826088
	t Critical one-tail	2.35336			t Critical one-tail	2.13185			t Critical one-tail	2.13185
	P(T<=t) two-tail	0.00160888			P(T<=t) two-tail	0.0765288			P(T<=t) two-tail	0.165218
	t Critical two-tail	3.18245			t Critical two-tail	2.77645			t Critical two-tail	2.77645
2949		low parent
	t-Test: Two-Sample Assuming Equal Variances				t-Test: Two-Sample Assuming Equal Variances				t-Test: Two-Sample Assuming Equal Variances
		Zong3	Zong3/87-1			87-1	Zong3/87-1			MPV	Zong3/87-1
	Mean	0.310986	0.141275		Mean	0.280485	0.141275		Mean	0.295736	0.141275
	Variance	0.00121835	0.0010531		Variance	0.00747784	0.0010531		Variance	0.00264416	0.0010531
	Observations	3	3		Observations	3	3		Observations	3	3
	Pooled Variance	0.00113572			Pooled Variance	0.00426547			Pooled Variance	0.00184863
	Hypothesized Mean Difference	0			Hypothesized Mean Difference	0			Hypothesized Mean Difference	0
	df	4			df	4			df	4
	t Stat	6.16766			t Stat	2.61056			t Stat	4.39986
	P(T<=t) one-tail	0.00175436			P(T<=t) one-tail	0.0296925			P(T<=t) one-tail	0.00584622
	t Critical one-tail	2.13185			t Critical one-tail	2.13185			t Critical one-tail	2.13185
	P(T<=t) two-tail	0.00350871			P(T<=t) two-tail	0.059385			P(T<=t) two-tail	0.0116924
	t Critical two-tail	2.77645			t Critical two-tail	2.77645			t Critical two-tail	2.77645
2953		additive
	t-Test: Two-Sample Assuming Equal Variances								t-Test: Two-Sample Assuming Equal Variances
		Zong3	Zong3/87-1							MPV	Zong3/87-1
	Mean	0.0630016	0.120682						Mean	0.0315008	0.120682
	Variance	0.00374288	0.0032119						Variance	0.000935721	0.0032119
	Observations	3	3						Observations	3	3
	Pooled Variance	0.00347739							Pooled Variance	0.00207381
	Hypothesized Mean Difference	0							Hypothesized Mean Difference	0
	df	4							df	4
	t Stat	-1.19797							t Stat	-2.39846
	P(T<=t) one-tail	0.148529							P(T<=t) one-tail	0.0372402
	t Critical one-tail	2.13185							t Critical one-tail	2.13185
	P(T<=t) two-tail	0.297059							P(T<=t) two-tail	0.0744804
	t Critical two-tail	2.77645							t Critical two-tail	2.77645
2983		additive
	t-Test: Two-Sample Assuming Equal Variances				t-Test: Two-Sample Assuming Equal Variances				t-Test: Two-Sample Assuming Equal Variances
		Zong3	Zong3/87-1			87-1	Zong3/87-1			mp	Zong3/87-1
	Mean	0.414677	0.198283		Mean	0.109818	0.198283		Mean	0.311027	0.198283
	Variance	0.0285785	0.0134838		Variance	0.00027228	0.0134838		Variance	2.19712e-05	0.0134838
	Observations	3	3		Observations	2	3		Observations	3	3
	Pooled Variance	0.0210311			Pooled Variance	0.00907995			Pooled Variance	0.00899651
	Hypothesized Mean Difference	0			Hypothesized Mean Difference	0			Hypothesized Mean Difference	0
	df	4			df	3			df	3
	t Stat	1.82751			t Stat	-1.017			t Stat	1.30211
	P(T<=t) one-tail	0.070818			P(T<=t) one-tail	0.192017			P(T<=t) one-tail	0.141917
	t Critical one-tail	2.13185			t Critical one-tail	2.35336			t Critical one-tail	2.35336
	P(T<=t) two-tail	0.0416361			P(T<=t) two-tail	0.384033			P(T<=t) two-tail	0.283834
	t Critical two-tail	2.77645			t Critical two-tail	3.18245			t Critical two-tail	3.18245
2991		additive
	t-Test: Two-Sample Assuming Unequal Variances								t-Test: Two-Sample Assuming Equal Variances
		Zong3	Zong3/87-1							MPV	Zong3/87-1
	Mean	0.0499347	0.0153936						Mean	0.0249673	0.0153936
	Variance	0.00183722	3.02158e-05						Variance	0.000459306	3.02158e-05
	Observations	2	3						Observations	2	3
	Hypothesized Mean Difference	0							Pooled Variance	0.000173246
	df	1							Hypothesized Mean Difference	0
	t Stat	1.13345							df	3
	P(T<=t) one-tail	0.230115							t Stat	0.796786
	t Critical one-tail	6.31375							P(T<=t) one-tail	0.241903
	P(T<=t) two-tail	0.46023							t Critical one-tail	2.35336
	t Critical two-tail	12.7062							P(T<=t) two-tail	0.483806
									t Critical two-tail	3.18245
2992		low parent
	t-Test: Two-Sample Assuming Equal Variances				t-Test: Two-Sample Assuming Equal Variances				t-Test: Two-Sample Assuming Equal Variances
		Zong3	Zong3/87-1			87-1	Zong3/87-1			MPV	Zong3/87-1
	Mean	1.4998	0.501525		Mean	0.867945	0.501525		Mean	1.18387	0.501525
	Variance	0.0248766	0.00191278		Variance	0.0675697	0.00191278		Variance	0.0270588	0.00191278
	Observations	3	3		Observations	3	3		Observations	3	3
	Pooled Variance	0.0133947			Pooled Variance	0.0347412			Pooled Variance	0.0144858
	Hypothesized Mean Difference	0			Hypothesized Mean Difference	0			Hypothesized Mean Difference	0
	df	4			df	4			df	4
	t Stat	10.5641			t Stat	2.4077			t Stat	6.94355
	P(T<=t) one-tail	0.000227137			P(T<=t) one-tail	0.0368691			P(T<=t) one-tail	0.00112982
	t Critical one-tail	2.13185			t Critical one-tail	2.13185			t Critical one-tail	2.13185
	P(T<=t) two-tail	0.000454274			P(T<=t) two-tail	0.0737382			P(T<=t) two-tail	0.00225963
	t Critical two-tail	2.77645			t Critical two-tail	2.77645			t Critical two-tail	2.77645
3008		below low parent
3077		additive
	t-Test: Two-Sample Assuming Equal Variances				t-Test: Two-Sample Assuming Equal Variances				t-Test: Two-Sample Assuming Equal Variances
		Zong3	Zong3/87-1			87-1	Zong3/87-1			MPV	Zong3/87-1
	Mean	0.300611	0.209133		Mean	0.214007	0.209133		Mean	0.257309	0.209133
	Variance	0.00771131	0.00883141		Variance	0.0136307	0.00883141		Variance	0.01046	0.00883141
	Observations	3	3		Observations	3	3		Observations	3	3
	Pooled Variance	0.00827136			Pooled Variance	0.0112311			Pooled Variance	0.00964568
	Hypothesized Mean Difference	0			Hypothesized Mean Difference	0			Hypothesized Mean Difference	0
	df	4			df	4			df	4
	t Stat	1.23189			t Stat	0.0563271			t Stat	0.60077
	P(T<=t) one-tail	0.142728			P(T<=t) one-tail	0.478891			P(T<=t) one-tail	0.290188
	t Critical one-tail	2.13185			t Critical one-tail	2.13185			t Critical one-tail	2.13185
	P(T<=t) two-tail	0.0454562			P(T<=t) two-tail	0.957783			P(T<=t) two-tail	0.580376
	t Critical two-tail	2.77645			t Critical two-tail	2.77645			t Critical two-tail	2.77645
3093		above high parent
3123		additive
	t-Test: Two-Sample Assuming Equal Variances								t-Test: Two-Sample Assuming Equal Variances
		Zong3	Zong3/87-1							MPV	Zong3/87-1
	Mean	0.0551571	0.0456725						Mean	0.0275786	0.0456725
	Variance	5.01186e-05	0.000179297						Variance	1.25297e-05	0.000179297
	Observations	3	3						Observations	3	3
	Pooled Variance	0.000114708							Pooled Variance	9.59132e-05
	Hypothesized Mean Difference	0							Hypothesized Mean Difference	0
	df	4							df	4
	t Stat	1.0846							t Stat	-2.26276
	P(T<=t) one-tail	0.169549							P(T<=t) one-tail	0.0432079
	t Critical one-tail	2.13185							t Critical one-tail	2.13185
	P(T<=t) two-tail	0.339097							P(T<=t) two-tail	0.0864159
	t Critical two-tail	2.77645							t Critical two-tail	2.77645
3149		high parent
	t-Test: Two-Sample Assuming Equal Variances								t-Test: Two-Sample Assuming Equal Variances
		Zong3	Zong3/87-1							MPV	Zong3/87-1
	Mean	0.0727416	0.0780107						Mean	0.0363708	0.0780107
	Variance	0.000432877	7.32574e-05						Variance	0.000108219	7.32574e-05
	Observations	2	3						Observations	2	3
	Pooled Variance	0.000193131							Pooled Variance	8.49114e-05
	Hypothesized Mean Difference	0							Hypothesized Mean Difference	0
	df	3							df	3
	t Stat	-0.415339							t Stat	-4.95014
	P(T<=t) one-tail	0.352906							P(T<=t) one-tail	0.00791041
	t Critical one-tail	2.35336							t Critical one-tail	2.35336
	P(T<=t) two-tail	0.705812							P(T<=t) two-tail	0.0158208
	t Critical two-tail	3.18245							t Critical two-tail	3.18245
3152		additive
					t-Test: Two-Sample Assuming Equal Variances				t-Test: Two-Sample Assuming Equal Variances
						87-1	Zong3/87-1			MPV	Zong3/87-1
					Mean	0.0414875	0.0754542		Mean	0.0207438	0.0414875
					Variance	0.00177591	0.00021143		Variance	0.000443978	0.00177591
					Observations	2	3		Observations	2	2
					Pooled Variance	0.000732924			Pooled Variance	0.00110995
					Hypothesized Mean Difference	0			Hypothesized Mean Difference	0
					df	3			df	2
					t Stat	-1.3744			t Stat	-0.622639
					P(T<=t) one-tail	0.131496			P(T<=t) one-tail	0.298526
					t Critical one-tail	2.35336			t Critical one-tail	2.91999
					P(T<=t) two-tail	0.262991			P(T<=t) two-tail	0.597053
					t Critical two-tail	3.18245			t Critical two-tail	4.30265
3165		above high parent
					t-Test: Two-Sample Assuming Equal Variances				t-Test: Two-Sample Assuming Equal Variances
						87-1	Zong3/87-1			MPV	Zong3/87-1
					Mean	0.0890205	0.245058		Mean	0.0445102	0.245058
					Variance	0.000919147	0.00319295		Variance	0.000229787	0.00319295
					Observations	3	3		Observations	3	3
					Pooled Variance	0.00205605			Pooled Variance	0.00171137
					Hypothesized Mean Difference	0			Hypothesized Mean Difference	0
					df	4			df	4
					t Stat	-4.21461			t Stat	-5.93733
					P(T<=t) one-tail	0.00676797			P(T<=t) one-tail	0.00201736
					t Critical one-tail	2.13185			t Critical one-tail	2.13185
					P(T<=t) two-tail	0.0135359			P(T<=t) two-tail	0.00403472
					t Critical two-tail	2.77645			t Critical two-tail	2.77645
3173		additive
	t-Test: Two-Sample Assuming Unequal Variances								t-Test: Two-Sample Assuming Equal Variances
		Zong3	Zong3/87-1							MPV	Zong3/87-1
	Mean	0.333323	0.109163						Mean	0.166661	0.109163
	Variance	0.00765966	4.49764e-05						Variance	0.00191491	4.49764e-05
	Observations	3	3						Observations	3	3
	Hypothesized Mean Difference	0							Pooled Variance	0.000979945
	df	2							Hypothesized Mean Difference	0
	t Stat	4.42326							df	4
	P(T<=t) one-tail	0.0237495							t Stat	2.24958
	t Critical one-tail	2.91999							P(T<=t) one-tail	0.0438429
	P(T<=t) two-tail	0.0474989							t Critical one-tail	2.13185
	t Critical two-tail	4.30265							P(T<=t) two-tail	0.0876858
									t Critical two-tail	2.77645
3179		additive
					t-Test: Two-Sample Assuming Equal Variances				t-Test: Two-Sample Assuming Equal Variances
						87-1	Zong3/87-1			MPV	Zong3/87-1
					Mean	0.0223971	0.0286855		Mean	0.0136467	0.0233251
					Variance	7.22055e-05	0.000315181		Variance	1.4114e-07	0.000243791
					Observations	3	2		Observations	2	3
					Pooled Variance	0.000153197			Pooled Variance	0.000162574
					Hypothesized Mean Difference	0			Hypothesized Mean Difference	0
					df	3			df	3
					t Stat	-0.556548			t Stat	-0.83151
					P(T<=t) one-tail	0.308328			P(T<=t) one-tail	0.233341
					t Critical one-tail	2.35336			t Critical one-tail	2.35336
					P(T<=t) two-tail	0.616656			P(T<=t) two-tail	0.466683
					t Critical two-tail	3.18245			t Critical two-tail	3.18245
3213		high parent
					t-Test: Two-Sample Assuming Equal Variances				t-Test: Two-Sample Assuming Equal Variances
						87-1	Zong3/87-1			MPV	Zong3/87-1
					Mean	0.0302461	0.0562898		Mean	0.015123	0.0562898
					Variance	7.13797e-05	0.00056847		Variance	1.78449e-05	0.00056847
					Observations	3	3		Observations	3	3
					Pooled Variance	0.000319925			Pooled Variance	0.000293158
					Hypothesized Mean Difference	0			Hypothesized Mean Difference	0
					df	4			df	4
					t Stat	-1.7833			t Stat	-2.94471
					P(T<=t) one-tail	0.0745545			P(T<=t) one-tail	0.0210954
					t Critical one-tail	2.13185			t Critical one-tail	2.13185
					P(T<=t) two-tail	0.149109			P(T<=t) two-tail	0.0421909
					t Critical two-tail	2.77645			t Critical two-tail	2.77645
3223		additive
	t-Test: Two-Sample Assuming Equal Variances								t-Test: Two-Sample Assuming Equal Variances
		Zong3	Zong3/87-1							MPV	Zong3/87-1
	Mean	0.103002	0.03018						Mean	0.0515009	0.03018
	Variance	0.00105842	0.000158411						Variance	0.000264604	0.000158411
	Observations	3	3						Observations	3	3
	Pooled Variance	0.000608414							Pooled Variance	0.000211508
	Hypothesized Mean Difference	0							Hypothesized Mean Difference	0
	df	4							df	4
	t Stat	3.61583							t Stat	1.79551
	P(T<=t) one-tail	0.0112201							P(T<=t) one-tail	0.073502
	t Critical one-tail	2.13185							t Critical one-tail	2.13185
	P(T<=t) two-tail	0.0224401							P(T<=t) two-tail	0.147004
	t Critical two-tail	2.77645							t Critical two-tail	2.77645
3226		high parent
	t-Test: Two-Sample Assuming Equal Variances								t-Test: Two-Sample Assuming Equal Variances
		Zong3	Zong3/87-1							MPV	Zong3/87-1
	Mean	0.0530263	0.0782544						Mean	0.0265131	0.0782544
	Variance	0.00233912	0.00043252						Variance	0.00058478	0.00043252
	Observations	3	3						Observations	3	3
	Pooled Variance	0.00138582							Pooled Variance	0.00050865
	Hypothesized Mean Difference	0							Hypothesized Mean Difference	0
	df	4							df	4
	t Stat	-0.829996							t Stat	-2.80978
	P(T<=t) one-tail	0.226602							P(T<=t) one-tail	0.0241638
	t Critical one-tail	2.13185							t Critical one-tail	2.13185
	P(T<=t) two-tail	0.453205							P(T<=t) two-tail	0.0483277
	t Critical two-tail	2.77645							t Critical two-tail	2.77645
3239		additive
	t-Test: Two-Sample Assuming Unequal Variances				t-Test: Two-Sample Assuming Unequal Variances				t-Test: Two-Sample Assuming Equal Variances
		Zong3	Zong3/87-1			87-1	Zong3/87-1			MPV	Zong3/87-1
	Mean	0.0681134	0.261255		Mean	0.24978	0.261255		Mean	0.158947	0.261255
	Variance	0.000689843	1.02122e-05		Variance	0.0146023	1.02122e-05		Variance	0.00486115	1.02122e-05
	Observations	3	3		Observations	3	3		Observations	3	3
	Hypothesized Mean Difference	0			Hypothesized Mean Difference	0			Pooled Variance	0.00243568
	df	2			df	2			Hypothesized Mean Difference	0
	t Stat	-12.6436			t Stat	-0.164414			df	4
	P(T<=t) one-tail	0.0030987			P(T<=t) one-tail	0.44226			t Stat	-2.5389
	t Critical one-tail	2.91999			t Critical one-tail	2.91999			P(T<=t) one-tail	0.032028
	P(T<=t) two-tail	0.00619739			P(T<=t) two-tail	0.88452			t Critical one-tail	2.13185
	t Critical two-tail	4.30265			t Critical two-tail	4.30265			P(T<=t) two-tail	0.064056
									t Critical two-tail	2.77645
3246		additive
	t-Test: Two-Sample Assuming Equal Variances								t-Test: Two-Sample Assuming Equal Variances
		Zong3	Zong3/87-1							MPV	Zong3/87-1
	Mean	0.0283115	0.0188897						Mean	0.0141558	0.0188897
	Variance	1.11671e-05	0.000139988						Variance	2.79177e-06	0.000139988
	Observations	2	3						Observations	2	3
	Pooled Variance	9.70475e-05							Pooled Variance	9.42557e-05
	Hypothesized Mean Difference	0							Hypothesized Mean Difference	0
	df	3							df	3
	t Stat	1.04769							t Stat	-0.534149
	P(T<=t) one-tail	0.185875							P(T<=t) one-tail	0.315143
	t Critical one-tail	2.35336							t Critical one-tail	2.35336
	P(T<=t) two-tail	0.371749							P(T<=t) two-tail	0.630286
	t Critical two-tail	3.18245							t Critical two-tail	3.18245
3257		additive
					t-Test: Two-Sample Assuming Equal Variances				t-Test: Two-Sample Assuming Equal Variances
						87-1	Zong3/87-1			MPV	Zong3/87-1
					Mean	0.0112369	0.0250962		Mean	0.00561844	0.0250962
					Variance	1.50877e-05	0.000121668		Variance	3.77193e-06	0.000121668
					Observations	2	3		Observations	2	3
					Pooled Variance	8.61415e-05			Pooled Variance	8.23696e-05
					Hypothesized Mean Difference	0			Hypothesized Mean Difference	0
					df	3			df	3
					t Stat	-1.63579			t Stat	-2.35097
					P(T<=t) one-tail	0.100201			P(T<=t) one-tail	0.0501088
					t Critical one-tail	2.35336			t Critical one-tail	2.35336
					P(T<=t) two-tail	0.200401			P(T<=t) two-tail	0.100218
					t Critical two-tail	3.18245			t Critical two-tail	3.18245
3260		additive							t-Test: Two-Sample Assuming Equal Variances
	t-Test: Two-Sample Assuming Equal Variances
		Zong3	Zong3/87-1							MPV	Zong3/87-1
	Mean	0.0670064	0.136423						Mean	0.0335032	0.136423
	Variance	0.000892337	0.0053915						Variance	0.000223084	0.0053915
	Observations	3	3						Observations	3	3
	Pooled Variance	0.00314192							Pooled Variance	0.00280729
	Hypothesized Mean Difference	0							Hypothesized Mean Difference	0
	df	4							df	4
	t Stat	-1.51674							t Stat	-2.37903
	P(T<=t) one-tail	0.101964							P(T<=t) one-tail	0.0380347
	t Critical one-tail	2.13185							t Critical one-tail	2.13185
	P(T<=t) two-tail	0.203928							P(T<=t) two-tail	0.0760694
	t Critical two-tail	2.77645							t Critical two-tail	2.77645
3271		additive
					t-Test: Two-Sample Assuming Equal Variances				t-Test: Two-Sample Assuming Equal Variances
						87-1	Zong3/87-1			MPV	Zong3/87-1
					Mean	0.124153	0.0730197		Mean	0.0620763	0.0730197
					Variance	0.000593227	0.00367666		Variance	0.000148307	0.00367666
					Observations	3	3		Observations	3	3
					Pooled Variance	0.00213494			Pooled Variance	0.00191248
					Hypothesized Mean Difference	0			Hypothesized Mean Difference	0
					df	4			df	4
					t Stat	1.35536			t Stat	-0.306476
					P(T<=t) one-tail	0.123392			P(T<=t) one-tail	0.387266
					t Critical one-tail	2.13185			t Critical one-tail	2.13185
					P(T<=t) two-tail	0.246784			P(T<=t) two-tail	0.774533
					t Critical two-tail	2.77645			t Critical two-tail	2.77645
3274		high parent
	t-Test: Two-Sample Assuming Equal Variances								t-Test: Two-Sample Assuming Equal Variances
		Zong3	Zong3/87-1							MPV	Zong3/87-1
	Mean	0.0530263	0.0782544						Mean	0.0265131	0.0782544
	Variance	0.00233912	0.00043252						Variance	0.00058478	0.00043252
	Observations	3	3						Observations	3	3
	Pooled Variance	0.00138582							Pooled Variance	0.00050865
	Hypothesized Mean Difference	0							Hypothesized Mean Difference	0
	df	4							df	4
	t Stat	-0.829996							t Stat	-2.80978
	P(T<=t) one-tail	0.226602							P(T<=t) one-tail	0.0241638
	t Critical one-tail	2.13185							t Critical one-tail	2.13185
	P(T<=t) two-tail	0.453205							P(T<=t) two-tail	0.0483277
	t Critical two-tail	2.77645							t Critical two-tail	2.77645
3320		additive
					t-Test: Two-Sample Assuming Equal Variances				t-Test: Two-Sample Assuming Equal Variances
						87-1	Zong3/87-1			MPV	Zong3/87-1
					Mean	0.0351276	0.0259103		Mean	0.0175638	0.0259103
					Variance	0.000166039	0.000146032		Variance	4.15099e-05	0.000146032
					Observations	3	2		Observations	3	2
					Pooled Variance	0.00015937			Pooled Variance	7.63507e-05
					Hypothesized Mean Difference	0			Hypothesized Mean Difference	0
					df	3			df	3
					t Stat	0.799812			t Stat	-1.04638
					P(T<=t) one-tail	0.241146			P(T<=t) one-tail	0.186132
					t Critical one-tail	2.35336			t Critical one-tail	2.35336
					P(T<=t) two-tail	0.482293			P(T<=t) two-tail	0.372264
					t Critical two-tail	3.18245			t Critical two-tail	3.18245
3323		additive
	t-Test: Two-Sample Assuming Equal Variances				t-Test: Two-Sample Assuming Equal Variances				t-Test: Two-Sample Assuming Equal Variances
		Zong3	Zong3/87-1			87-1	Zong3/87-1			MPV	Zong3/87-1
	Mean	0.103002	0.03018		Mean	0.0496561	0.03018		Mean	0.076329	0.03018
	Variance	0.00105842	0.000158411		Variance	0.00275493	0.000158411		Variance	0.00180166	0.000158411
	Observations	3	3		Observations	3	3		Observations	3	3
	Pooled Variance	0.000608414			Pooled Variance	0.00145667			Pooled Variance	0.000980033
	Hypothesized Mean Difference	0			Hypothesized Mean Difference	0			Hypothesized Mean Difference	0
	df	4			df	4			df	4
	t Stat	3.61583			t Stat	0.62498			t Stat	1.80546
	P(T<=t) one-tail	0.0112201			P(T<=t) one-tail	0.282934			P(T<=t) one-tail	0.0726564
	t Critical one-tail	2.13185			t Critical one-tail	2.13185			t Critical one-tail	2.13185
	P(T<=t) two-tail	0.0224401			P(T<=t) two-tail	0.565868			P(T<=t) two-tail	0.145313
	t Critical two-tail	2.77645			t Critical two-tail	2.77645			t Critical two-tail	2.77645
3358		additive
	t-Test: Two-Sample Assuming Unequal Variances								t-Test: Two-Sample Assuming Equal Variances
		Zong3	Zong3/87-1							MPV	Zong3/87-1
	Mean	0.0955687	0.0426278						Mean	0.0477844	0.0426278
	Variance	0.000984908	1.52445e-05						Variance	0.000246227	1.52445e-05
	Observations	2	3						Observations	2	3
	Hypothesized Mean Difference	0							Pooled Variance	9.22386e-05
	df	1							Hypothesized Mean Difference	0
	t Stat	2.37344							df	3
	P(T<=t) one-tail	0.126928							t Stat	0.588153
	t Critical one-tail	6.31375							P(T<=t) one-tail	0.298886
	P(T<=t) two-tail	0.253856							t Critical one-tail	2.35336
	t Critical two-tail	12.7062							P(T<=t) two-tail	0.597773
									t Critical two-tail	3.18245
3359		below low parent
	t-Test: Two-Sample Assuming Equal Variances				t-Test: Two-Sample Assuming Equal Variances				t-Test: Two-Sample Assuming Equal Variances
		87-1	Zong3/87-1			87-1	Zong3/87-1			MPV	Zong3/87-1
	Mean	0.224548	0.0661213		Mean	0.144137	0.0661213		Mean	0.184342	0.0661213
	Variance	0.00214583	1.76578e-05		Variance	0.000624009	1.76578e-05		Variance	0.000325443	1.76578e-05
	Observations	3	3		Observations	3	3		Observations	3	3
	Pooled Variance	0.00108174			Pooled Variance	0.000320833			Pooled Variance	0.00017155
	Hypothesized Mean Difference	0			Hypothesized Mean Difference	0			Hypothesized Mean Difference	0
	df	4			df	4			df	4
	t Stat	5.89944			t Stat	5.33445			t Stat	11.0546
	P(T<=t) one-tail	0.00206515			P(T<=t) one-tail	0.00297372			P(T<=t) one-tail	0.000190376
	t Critical one-tail	2.13185			t Critical one-tail	2.13185			t Critical one-tail	2.13185
	P(T<=t) two-tail	0.00413031			P(T<=t) two-tail	0.00594744			P(T<=t) two-tail	0.000380753
	t Critical two-tail	2.77645			t Critical two-tail	2.77645			t Critical two-tail	2.77645
3363		additive
	t-Test: Two-Sample Assuming Equal Variances								t-Test: Two-Sample Assuming Equal Variances
		Zong3	Zong3/87-1							MPV	Zong3/87-1
	Mean	0.33235	0.207867						Mean	0.166175	0.207867
	Variance	0.0302229	0.0142808						Variance	0.00755573	0.0142808
	Observations	3	3						Observations	3	3
	Pooled Variance	0.0222519							Pooled Variance	0.0109183
	Hypothesized Mean Difference	0							Hypothesized Mean Difference	0
	df	4							df	4
	t Stat	1.02206							t Stat	-0.48867
	P(T<=t) one-tail	0.182268							P(T<=t) one-tail	0.325328
	t Critical one-tail	2.13185							t Critical one-tail	2.13185
	P(T<=t) two-tail	0.364536							P(T<=t) two-tail	0.650656
	t Critical two-tail	2.77645							t Critical two-tail	2.77645
3377		above high parent
					t-Test: Two-Sample Assuming Equal Variances				t-Test: Two-Sample Assuming Equal Variances
						87-1	Zong3/87-1			MPV	Zong3/87-1
					Mean	0.0886239	0.170858		Mean	0.0443119	0.170858
					Variance	0.000137202	0.000232556		Variance	3.43004e-05	0.000232556
					Observations	3	3		Observations	3	3
					Pooled Variance	0.000184879			Pooled Variance	0.000133428
					Hypothesized Mean Difference	0			Hypothesized Mean Difference	0
					df	4			df	4
					t Stat	-7.40717			t Stat	-13.4174
					P(T<=t) one-tail	0.00088614			P(T<=t) one-tail	8.9234e-05
					t Critical one-tail	2.13185			t Critical one-tail	2.13185
					P(T<=t) two-tail	0.00177228			P(T<=t) two-tail	0.000178468
					t Critical two-tail	2.77645			t Critical two-tail	2.77645
3405		additive
					t-Test: Two-Sample Assuming Equal Variances				t-Test: Two-Sample Assuming Equal Variances
						87-1	Zong3/87-1			MPV	Zong3/87-1
					Mean	0.68534	0.484163		Mean	0.34267	0.484163
					Variance	0.023951	0.0312409		Variance	0.00598775	0.0312409
					Observations	3	3		Observations	3	3
					Pooled Variance	0.027596			Pooled Variance	0.0186143
					Hypothesized Mean Difference	0			Hypothesized Mean Difference	0
					df	4			df	4
					t Stat	1.48321			t Stat	-1.27015
					P(T<=t) one-tail	0.106084			P(T<=t) one-tail	0.136443
					t Critical one-tail	2.13185			t Critical one-tail	2.13185
					P(T<=t) two-tail	0.212168			P(T<=t) two-tail	0.272887
					t Critical two-tail	2.77645			t Critical two-tail	2.77645
3407		additive
	t-Test: Two-Sample Assuming Equal Variances								t-Test: Two-Sample Assuming Equal Variances
		Zong3	Zong3/87-1							MPV	Zong3/87-1
	Mean	0.0578793	0.0523662						Mean	0.0289396	0.0523662
	Variance	0.00162746	0.000254747						Variance	0.000406866	0.000254747
	Observations	3	3						Observations	3	3
	Pooled Variance	0.000941105							Pooled Variance	0.000330806
	Hypothesized Mean Difference	0							Hypothesized Mean Difference	0
	df	4							df	4
	t Stat	0.2201							t Stat	-1.57749
	P(T<=t) one-tail	0.418285							P(T<=t) one-tail	0.0949088
	t Critical one-tail	2.13185							t Critical one-tail	2.13185
	P(T<=t) two-tail	0.83657							P(T<=t) two-tail	0.189818
	t Critical two-tail	2.77645							t Critical two-tail	2.77645
3412		high parent
	t-Test: Two-Sample Assuming Equal Variances								t-Test: Two-Sample Assuming Equal Variances
		Zong3	Zong3/87-1							MPV	Zong3/87-1
	Mean	0.139309	0.130991						Mean	0.0696545	0.130991
	Variance	0.000829182	0.00115206						Variance	0.000207296	0.00115206
	Observations	3	3						Observations	3	3
	Pooled Variance	0.000990621							Pooled Variance	0.000679677
	Hypothesized Mean Difference	0							Hypothesized Mean Difference	0
	df	4							df	4
	t Stat	0.323663							t Stat	-2.88148
	P(T<=t) one-tail	0.381204							P(T<=t) one-tail	0.0224731
	t Critical one-tail	2.13185							t Critical one-tail	2.13185
	P(T<=t) two-tail	0.762409							P(T<=t) two-tail	0.0449462
	t Critical two-tail	2.77645							t Critical two-tail	2.77645
3413		additive
					t-Test: Two-Sample Assuming Equal Variances				t-Test: Two-Sample Assuming Equal Variances
						87-1	Zong3/87-1			MPV	Zong3/87-1
					Mean	0.12733	0.0956124		Mean	0.0636652	0.0956124
					Variance	0.0017543	0.0049969		Variance	0.000438574	0.0049969
					Observations	2	3		Observations	2	3
					Pooled Variance	0.00391603			Pooled Variance	0.00347746
					Hypothesized Mean Difference	0			Hypothesized Mean Difference	0
					df	3			df	3
					t Stat	0.555229			t Stat	-0.593462
					P(T<=t) one-tail	0.308727			P(T<=t) one-tail	0.297321
					t Critical one-tail	2.35336			t Critical one-tail	2.35336
					P(T<=t) two-tail	0.617454			P(T<=t) two-tail	0.594641
					t Critical two-tail	3.18245			t Critical two-tail	3.18245
3414		additive
	t-Test: Two-Sample Assuming Equal Variances								t-Test: Two-Sample Assuming Equal Variances
		Zong3	Zong3/87-1							MPV	Zong3/87-1
	Mean	0.405872	0.339703						Mean	0.202936	0.339703
	Variance	0.0603562	0.0118079						Variance	0.015089	0.0118079
	Observations	3	3						Observations	3	3
	Pooled Variance	0.036082							Pooled Variance	0.0134485
	Hypothesized Mean Difference	0							Hypothesized Mean Difference	0
	df	4							df	4
	t Stat	0.426638							t Stat	-1.4444
	P(T<=t) one-tail	0.345801							P(T<=t) one-tail	0.111064
	t Critical one-tail	2.13185							t Critical one-tail	2.13185
	P(T<=t) two-tail	0.691603							P(T<=t) two-tail	0.222127
	t Critical two-tail	2.77645							t Critical two-tail	2.77645
3418		additive
	t-Test: Two-Sample Assuming Equal Variances								t-Test: Two-Sample Assuming Equal Variances
		Zong3	Zong3/87-1							MPV	Zong3/87-1
	Mean	0.361974	0.272112						Mean	0.180987	0.272112
	Variance	0.0385776	0.0121854						Variance	0.0096444	0.0121854
	Observations	3	3						Observations	3	3
	Pooled Variance	0.0253815							Pooled Variance	0.0109149
	Hypothesized Mean Difference	0							Hypothesized Mean Difference	0
	df	4							df	4
	t Stat	0.690817							t Stat	-1.06825
	P(T<=t) one-tail	0.263839							P(T<=t) one-tail	0.172795
	t Critical one-tail	2.13185							t Critical one-tail	2.13185
	P(T<=t) two-tail	0.527678							P(T<=t) two-tail	0.345589
	t Critical two-tail	2.77645							t Critical two-tail	2.77645
3421		additive
	t-Test: Two-Sample Assuming Unequal Variances								t-Test: Two-Sample Assuming Equal Variances
		Zong3	Zong3/87-1							MPV	Zong3/87-1
	Mean	0.163246	0.12569						Mean	0.081623	0.12569
	Variance	7.5505e-06	0.0017993						Variance	1.88762e-06	0.0017993
	Observations	2	3						Observations	2	3
	Hypothesized Mean Difference	0							Pooled Variance	0.00120016
	df	2							Hypothesized Mean Difference	0
	t Stat	1.52872							df	3
	P(T<=t) one-tail	0.132968							t Stat	-1.39342
	t Critical one-tail	2.91999							P(T<=t) one-tail	0.128892
	P(T<=t) two-tail	0.265936							t Critical one-tail	2.35336
	t Critical two-tail	4.30265							P(T<=t) two-tail	0.257783
									t Critical two-tail	3.18245
3423		low parent
	t-Test: Two-Sample Assuming Equal Variances				t-Test: Two-Sample Assuming Equal Variances				t-Test: Two-Sample Assuming Equal Variances
		Zong3	Zong3/87-1			87-1	Zong3/87-1			MPV	Zong3/87-1
	Mean	0.0268855	0.0245669		Mean	0.0638402	0.0245669		Mean	0.0453629	0.0245669
	Variance	3.19967e-05	1.73229e-06		Variance	2.77475e-05	1.73229e-06		Variance	1.91824e-06	1.73229e-06
	Observations	3	3		Observations	3	3		Observations	3	3
	Pooled Variance	1.68645e-05			Pooled Variance	1.47399e-05			Pooled Variance	1.82527e-06
	Hypothesized Mean Difference	0			Hypothesized Mean Difference	0			Hypothesized Mean Difference	0
	df	4			df	4			df	4
	t Stat	0.691488			t Stat	12.5284			t Stat	18.8522
	P(T<=t) one-tail	0.263649			P(T<=t) one-tail	0.000116766			P(T<=t) one-tail	2.33117e-05
	t Critical one-tail	2.13185			t Critical one-tail	2.13185			t Critical one-tail	2.13185
	P(T<=t) two-tail	0.527298			P(T<=t) two-tail	0.000233532			P(T<=t) two-tail	4.66234e-05
	t Critical two-tail	2.77645			t Critical two-tail	2.77645			t Critical two-tail	2.77645
3431		additive
					t-Test: Two-Sample Assuming Equal Variances				t-Test: Two-Sample Assuming Equal Variances
						87-1	Zong3/87-1			MPV	Zong3/87-1
					Mean	0.194514	0.0602127		Mean	0.0972572	0.0602127
					Variance	0.000930439	0.000340353		Variance	0.00023261	0.000340353
					Observations	3	3		Observations	3	3
					Pooled Variance	0.000635396			Pooled Variance	0.000286482
					Hypothesized Mean Difference	0			Hypothesized Mean Difference	0
					df	4			df	4
					t Stat	6.52536			t Stat	2.68053
					P(T<=t) one-tail	0.00142427			P(T<=t) one-tail	0.027599
					t Critical one-tail	2.13185			t Critical one-tail	2.13185
					P(T<=t) two-tail	0.00284853			P(T<=t) two-tail	0.0551981
					t Critical two-tail	2.77645			t Critical two-tail	2.77645
3433		additive
					t-Test: Two-Sample Assuming Equal Variances				t-Test: Two-Sample Assuming Equal Variances
						87-1	Zong3/87-1			MPV	Zong3/87-1
					Mean	0.0821159	0.0458685		Mean	0.0410579	0.0458685
					Variance	0.000388363	0.000846156		Variance	9.70906e-05	0.000846156
					Observations	3	3		Observations	3	3
					Pooled Variance	0.000617259			Pooled Variance	0.000471623
					Hypothesized Mean Difference	0			Hypothesized Mean Difference	0
					df	4			df	4
					t Stat	1.78685			t Stat	-0.271297
					P(T<=t) one-tail	0.0742471			P(T<=t) one-tail	0.399794
					t Critical one-tail	2.13185			t Critical one-tail	2.13185
					P(T<=t) two-tail	0.148494			P(T<=t) two-tail	0.799588
					t Critical two-tail	2.77645			t Critical two-tail	2.77645
3448		additive
	t-Test: Two-Sample Assuming Equal Variances								t-Test: Two-Sample Assuming Equal Variances
		Zong3	Zong3/87-1							MPV	Zong3/87-1
	Mean	0.248846	0.0822464						Mean	0.124423	0.0822464
	Variance	0.00382696	0.000219357						Variance	0.000956739	0.000219357
	Observations	3	3						Observations	3	3
	Pooled Variance	0.00202316							Pooled Variance	0.000588048
	Hypothesized Mean Difference	0							Hypothesized Mean Difference	0
	df	4							df	4
	t Stat	4.53634							t Stat	2.13016
	P(T<=t) one-tail	0.00526319							P(T<=t) one-tail	0.0500949
	t Critical one-tail	2.13185							t Critical one-tail	2.13185
	P(T<=t) two-tail	0.0105264							P(T<=t) two-tail	0.10019
	t Critical two-tail	2.77645							t Critical two-tail	2.77645
3453		additive
	t-Test: Two-Sample Assuming Equal Variances				t-Test: Two-Sample Assuming Equal Variances				t-Test: Two-Sample Assuming Equal Variances
		Zong3	Zong3/87-1			87-1	Zong3/87-1			MPV	Zong3/87-1
	Mean	0.0468855	0.0445669		Mean	0.181819	0.0445669		Mean	0.0893545	0.0445669
	Variance	0.00130515	0.000969574		Variance	0.000516136	0.000969574		Variance	0.00255923	0.000969574
	Observations	3	3		Observations	2	3		Observations	3	3
	Pooled Variance	0.00113736			Pooled Variance	0.000818428			Pooled Variance	0.0017644
	Hypothesized Mean Difference	0			Hypothesized Mean Difference	0			Hypothesized Mean Difference	0
	df	4			df	3			df	4
	t Stat	0.084202			t Stat	5.25555			t Stat	1.30588
	P(T<=t) one-tail	0.468471			P(T<=t) one-tail	0.00670951			P(T<=t) one-tail	0.130815
	t Critical one-tail	2.13185			t Critical one-tail	2.35336			t Critical one-tail	2.13185
	P(T<=t) two-tail	0.936942			P(T<=t) two-tail	0.013419			P(T<=t) two-tail	0.261629
	t Critical two-tail	2.77645			t Critical two-tail	3.18245			t Critical two-tail	2.77645
3460		additive
	t-Test: Two-Sample Assuming Unequal Variances								t-Test: Two-Sample Assuming Equal Variances
		Zong3	Zong3/87-1							MPV	Zong3/87-1
	Mean	0.398491	0.0751016						Mean	0.199245	0.0751016
	Variance	0.047764	0.000655183						Variance	0.011941	0.000655183
	Observations	2	3						Observations	2	3
	Hypothesized Mean Difference	0							Pooled Variance	0.00441712
	df	1							Hypothesized Mean Difference	0
	t Stat	2.08312							df	3
	P(T<=t) one-tail	0.142463							t Stat	2.04619
	t Critical one-tail	6.31375							P(T<=t) one-tail	0.0666254
	P(T<=t) two-tail	0.284926							t Critical one-tail	2.35336
	t Critical two-tail	12.7062							P(T<=t) two-tail	0.133251
3462		different
	t-Test: Two-Sample Assuming Unequal Variances								t-Test: Two-Sample Assuming Equal Variances
		Zong3	Zong3/87-1							MPV	Zong3/87-1
	Mean	0.412203	0.0321273						Mean	0.206102	0.0321273
	Variance	0.0223525	5.52245e-05						Variance	0.00558813	5.52245e-05
	Observations	3	3						Observations	3	3
	Hypothesized Mean Difference	0							Pooled Variance	0.00282168
	df	2							Hypothesized Mean Difference	0
	t Stat	4.39776							df	4
	P(T<=t) one-tail	0.0240062							t Stat	4.01122
	t Critical one-tail	2.91999							P(T<=t) one-tail	0.00799019
	P(T<=t) two-tail	0.0480123							t Critical one-tail	2.13185
	t Critical two-tail	4.30265							P(T<=t) two-tail	0.0159804
									t Critical two-tail	2.77645
3470		additive
	t-Test: Two-Sample Assuming Unequal Variances				t-Test: Two-Sample Assuming Equal Variances				t-Test: Two-Sample Assuming Equal Variances
		Zong3	Zong3/87-1			87-1	Zong3/87-1			MPV	Zong3/87-1
	Mean	0.283391	0.519147		Mean	0.832557	0.519147		Mean	0.557974	0.519147
	Variance	0.00117172	0.00518687		Variance	0.0942525	0.00518687		Variance	0.0259195	0.00518687
	Observations	3	3		Observations	3	3		Observations	3	3
	Hypothesized Mean Difference	0			Pooled Variance	0.0497197			Pooled Variance	0.0155532
	df	3			Hypothesized Mean Difference	0			Hypothesized Mean Difference	0
	t Stat	-5.12086			df	4			df	4
	P(T<=t) one-tail	0.00720752			t Stat	1.72145			t Stat	0.381303
	t Critical one-tail	2.35336			P(T<=t) one-tail	0.080139			P(T<=t) one-tail	0.361184
	P(T<=t) two-tail	0.014415			t Critical one-tail	2.13185			t Critical one-tail	2.13185
	t Critical two-tail	3.18245			P(T<=t) two-tail	0.160278			P(T<=t) two-tail	0.722367
					t Critical two-tail	2.77645			t Critical two-tail	2.77645
3473		low parent
	t-Test: Two-Sample Assuming Unequal Variances				t-Test: Two-Sample Assuming Unequal Variances				t-Test: Two-Sample Assuming Unequal Variances
		Zong3	Zong3/87-1			87-1	Zong3/87-1			MPV	Zong3/87-1
	Mean	0.232743	0.154098		Mean	0.520649	0.154098		Mean	0.376696	0.154098
	Variance	0.0710342	0.000293359		Variance	0.01	0.000293359		Variance	0.00925366	0.000293359
	Observations	3	3		Observations	3	3		Observations	3	3
	Hypothesized Mean Difference	0			Hypothesized Mean Difference	0			Hypothesized Mean Difference	0
	df	2			df	2			df	2
	t Stat	0.510039			t Stat	6.25772			t Stat	3.94591
	P(T<=t) one-tail	0.330369			P(T<=t) one-tail	0.0122993			P(T<=t) one-tail	0.0293167
	t Critical one-tail	2.91999			t Critical one-tail	2.91999			t Critical one-tail	2.91999
	P(T<=t) two-tail	0.660738			P(T<=t) two-tail	0.0245985			P(T<=t) two-tail	0.0486333
	t Critical two-tail	4.30265			t Critical two-tail	4.30265			t Critical two-tail	4.30265
3479		additive
	t-Test: Two-Sample Assuming Equal Variances								t-Test: Two-Sample Assuming Equal Variances
		Zong3	Zong3/87-1							MPV	Zong3/87-1
	Mean	0.414335	0.128955						Mean	0.207167	0.128955
	Variance	0.0268984	0.00154038						Variance	0.00672459	0.00154038
	Observations	3	3						Observations	3	3
	Pooled Variance	0.0142194							Pooled Variance	0.00413249
	Hypothesized Mean Difference	0							Hypothesized Mean Difference	0
	df	4							df	4
	t Stat	2.93109							t Stat	1.49011
	P(T<=t) one-tail	0.0213836							P(T<=t) one-tail	0.105223
	t Critical one-tail	2.13185							t Critical one-tail	2.13185
	P(T<=t) two-tail	0.0427672							P(T<=t) two-tail	0.210445
	t Critical two-tail	2.77645							t Critical two-tail	2.77645
3486		low parent
	t-Test: Two-Sample Assuming Equal Variances				t-Test: Two-Sample Assuming Equal Variances				t-Test: Two-Sample Assuming Equal Variances
		Zong3	Zong3/87-1			87-1	Zong3/87-1			MPV	Zong3/87-1
	Mean	0.0372231	0.035775		Mean	0.132045	0.035775		Mean	0.520765	0.035775
	Variance	0.000415522	0.000884048		Variance	0.000312694	0.000884048		Variance	0.00495675	0.000884048
	Observations	3	3		Observations	3	3		Observations	3	3
	Pooled Variance	0.000649785			Pooled Variance	0.000598371			Pooled Variance	0.0029204
	Hypothesized Mean Difference	0			Hypothesized Mean Difference	0			Hypothesized Mean Difference	0
	df	4			df	4			df	4
	t Stat	0.0695722			t Stat	4.82006			t Stat	10.9915
	P(T<=t) one-tail	0.473937			P(T<=t) one-tail	0.00426132			P(T<=t) one-tail	0.000194669
	t Critical one-tail	2.13185			t Critical one-tail	2.13185			t Critical one-tail	2.13185
	P(T<=t) two-tail	0.947873			P(T<=t) two-tail	0.00852264			P(T<=t) two-tail	0.000389339
	t Critical two-tail	2.77645			t Critical two-tail	2.77645			t Critical two-tail	2.77645
3489		additive
					t-Test: Two-Sample Assuming Equal Variances				t-Test: Two-Sample Assuming Equal Variances
						87-1	Zong3/87-1			MPV	Zong3/87-1
					Mean	1.04153	0.23356		Mean	0.520765	0.23356
					Variance	0.019827	0.0433733		Variance	0.00495675	0.0433733
					Observations	3	3		Observations	3	3
					Pooled Variance	0.0316001			Pooled Variance	0.024165
					Hypothesized Mean Difference	0			Hypothesized Mean Difference	0
					df	4			df	4
					t Stat	5.56669			t Stat	2.26279
					P(T<=t) one-tail	0.00255055			P(T<=t) one-tail	0.0432065
					t Critical one-tail	2.13185			t Critical one-tail	2.13185
					P(T<=t) two-tail	0.00510111			P(T<=t) two-tail	0.0864131
					t Critical two-tail	2.77645			t Critical two-tail	2.77645
3493		additive
	t-Test: Two-Sample Assuming Equal Variances				t-Test: Two-Sample Assuming Equal Variances				t-Test: Two-Sample Assuming Equal Variances
		Zong3	Zong3/87-1			87-1	Zong3/87-1			MPV	Zong3/87-1
	Mean	0.0472611	0.0249048		Mean	0.0183816	0.0249048		Mean	0.0328213	0.0249048
	Variance	1.64223e-05	1.68342e-05		Variance	0.000104836	1.68342e-05		Variance	4.03096e-05	1.68342e-05
	Observations	3	3		Observations	3	3		Observations	3	3
	Pooled Variance	1.66283e-05			Pooled Variance	6.08351e-05			Pooled Variance	2.85719e-05
	Hypothesized Mean Difference	0			Hypothesized Mean Difference	0			Hypothesized Mean Difference	0
	df	4			df	4			df	4
	t Stat	6.71461			t Stat	-1.0243			t Stat	1.81389
	P(T<=t) one-tail	0.00128057			P(T<=t) one-tail	0.181796			P(T<=t) one-tail	0.0719479
	t Critical one-tail	2.13185			t Critical one-tail	2.13185			t Critical one-tail	2.13185
	P(T<=t) two-tail	0.00256113			P(T<=t) two-tail	0.363593			P(T<=t) two-tail	0.143896
	t Critical two-tail	2.77645			t Critical two-tail	2.77645			t Critical two-tail	2.77645
3495		additive
					t-Test: Two-Sample Assuming Equal Variances				t-Test: Two-Sample Assuming Equal Variances
						87-1	Zong3/87-1			MPV	Zong3/87-1
					Mean	0.632261	0.317005		Mean	0.31613	0.317005
					Variance	0.00157888	0.0478362		Variance	0.000394721	0.0478362
					Observations	2	3		Observations	2	3
					Pooled Variance	0.0324171			Pooled Variance	0.0320224
					Hypothesized Mean Difference	0			Hypothesized Mean Difference	0
					df	3			df	3
					t Stat	1.91808			t Stat	-0.00535536
					P(T<=t) one-tail	0.0754612			P(T<=t) one-tail	0.498032
					t Critical one-tail	2.35336			t Critical one-tail	2.35336
					P(T<=t) two-tail	0.150922			P(T<=t) two-tail	0.996063
					t Critical two-tail	3.18245			t Critical two-tail	3.18245
3546		additive
	t-Test: Two-Sample Assuming Equal Variances				t-Test: Two-Sample Assuming Equal Variances				t-Test: Two-Sample Assuming Equal Variances
		Zong3	Zong3/87-1			87-1	Zong3/87-1			MPV	Zong3/87-1
	Mean	0.201022	0.259373		Mean	0.546969	0.259373		Mean	0.373995	0.259373
	Variance	0.0120794	0.0128998		Variance	0.0149807	0.0128998		Variance	0.0122111	0.0128998
	Observations	3	3		Observations	3	3		Observations	3	3
	Pooled Variance	0.0124896			Pooled Variance	0.0139402			Pooled Variance	0.0125555
	Hypothesized Mean Difference	0			Hypothesized Mean Difference	0			Hypothesized Mean Difference	0
	df	4			df	4			df	4
	t Stat	-0.639473			t Stat	2.98327			t Stat	1.25285
	P(T<=t) one-tail	0.278651			P(T<=t) one-tail	0.0203036			P(T<=t) one-tail	0.139252
	t Critical one-tail	2.13185			t Critical one-tail	2.13185			t Critical one-tail	2.13185
	P(T<=t) two-tail	0.557301			P(T<=t) two-tail	0.0406072			P(T<=t) two-tail	0.278505
	t Critical two-tail	2.77645			t Critical two-tail	2.77645			t Critical two-tail	2.77645
3547		above high parent
	t-Test: Two-Sample Assuming Equal Variances				t-Test: Two-Sample Assuming Equal Variances				t-Test: Two-Sample Assuming Equal Variances
		Zong3	Zong3/87-1			87-1	Zong3/87-1			MPV	Zong3/87-1
	Mean	0.486725	0.917008		Mean	0.380574	0.917008		Mean	0.43365	0.917008
	Variance	0.0382106	0.0295891		Variance	0.0154932	0.0295891		Variance	0.00270697	0.0295891
	Observations	3	3		Observations	3	3		Observations	3	3
	Pooled Variance	0.0338998			Pooled Variance	0.0225411			Pooled Variance	0.016148
	Hypothesized Mean Difference	0			Hypothesized Mean Difference	0			Hypothesized Mean Difference	0
	df	4			df	4			df	4
	t Stat	-2.8622			t Stat	-4.37597			t Stat	-4.6586
	P(T<=t) one-tail	0.0229137			P(T<=t) one-tail	0.00595619			P(T<=t) one-tail	0.00479981
	t Critical one-tail	2.13185			t Critical one-tail	2.13185			t Critical one-tail	2.13185
	P(T<=t) two-tail	0.0458274			P(T<=t) two-tail	0.0119124			P(T<=t) two-tail	0.00959962
	t Critical two-tail	2.77645			t Critical two-tail	2.77645			t Critical two-tail	2.77645
3552		additive
	t-Test: Two-Sample Assuming Equal Variances								t-Test: Two-Sample Assuming Equal Variances
		Zong3	Zong3/87-1							MPV	Zong3/87-1
	Mean	0.0279475	0.0401793						Mean	0.0139738	0.0401793
	Variance	5.03446e-05	0.00179788						Variance	1.25861e-05	0.00179788
	Observations	2	3						Observations	2	3
	Pooled Variance	0.00121537							Pooled Variance	0.00120278
	Hypothesized Mean Difference	0							Hypothesized Mean Difference	0
	df	3							df	3
	t Stat	-0.384351							t Stat	-0.827735
	P(T<=t) one-tail	0.363172							P(T<=t) one-tail	0.234259
	t Critical one-tail	2.35336							t Critical one-tail	2.35336
	P(T<=t) two-tail	0.726344							P(T<=t) two-tail	0.468519
	t Critical two-tail	3.18245							t Critical two-tail	3.18245
3578		high parent
	t-Test: Two-Sample Assuming Equal Variances								t-Test: Two-Sample Assuming Equal Variances
		Zong3	Zong3/87-1							MPV	Zong3/87-1
	Mean	0.139309	0.130991						Mean	0.0696545	0.130991
	Variance	0.000829182	0.00115206						Variance	0.000207296	0.00115206
	Observations	3	3						Observations	3	3
	Pooled Variance	0.000990621							Pooled Variance	0.000679677
	Hypothesized Mean Difference	0							Hypothesized Mean Difference	0
	df	4							df	4
	t Stat	0.323663							t Stat	-2.88148
	P(T<=t) one-tail	0.381204							P(T<=t) one-tail	0.0224731
	t Critical one-tail	2.13185							t Critical one-tail	2.13185
	P(T<=t) two-tail	0.762409							P(T<=t) two-tail	0.0449462
	t Critical two-tail	2.77645							t Critical two-tail	2.77645
3602		additive
					t-Test: Two-Sample Assuming Equal Variances				t-Test: Two-Sample Assuming Equal Variances
						87-1	Zong3/87-1			MPV	Zong3/87-1
					Mean	0.0440646	0.0645619		Mean	0.0220323	0.0645619
					Variance	0.000607544	0.000390777		Variance	9.76942e-05	0.000607544
					Observations	3	3		Observations	3	3
					Pooled Variance	0.00049916			Pooled Variance	0.000352619
					Hypothesized Mean Difference	0			Hypothesized Mean Difference	0
					df	4			df	4
					t Stat	1.12362			t Stat	-2.77385
					P(T<=t) one-tail	0.162023			P(T<=t) one-tail	0.0250664
					t Critical one-tail	2.13185			t Critical one-tail	2.13185
					P(T<=t) two-tail	0.324046			P(T<=t) two-tail	0.0501328
					t Critical two-tail	2.77645			t Critical two-tail	2.77645
3619		below low parent
3620		below low parent
3623		additive
	t-Test: Two-Sample Assuming Equal Variances								t-Test: Two-Sample Assuming Equal Variances
		Zong3	Zong3/87-1							MPV	Zong3/87-1
	Mean	0.437115	0.442241						Mean	0.218557	0.442241
	Variance	0.0110166	0.0487955						Variance	0.00275414	0.0487955
	Observations	3	3						Observations	3	3
	Pooled Variance	0.0299061							Pooled Variance	0.0257748
	Hypothesized Mean Difference	0							Hypothesized Mean Difference	0
	df	4							df	4
	t Stat	-0.0363055							t Stat	-1.70641
	P(T<=t) one-tail	0.486389							P(T<=t) one-tail	0.0815631
	t Critical one-tail	2.13185							t Critical one-tail	2.13185
	P(T<=t) two-tail	0.972778							P(T<=t) two-tail	0.163126
	t Critical two-tail	2.77645							t Critical two-tail	2.77645
